# Supplementary material for: Possible Role of MADS AFFECTING FLOWERING 3 and B-BOX DOMAIN PROTEIN 19 in Flowering Time Regulation of Arabidopsis Mutants with Defects in Nonsense-Mediated mRNA Decay
Source: Front Plant Sci. 2017 Feb 14;8:191. doi: 10.3389/fpls.2017.00191 (PMC5306368; doi:10.3389/fpls.2017.00191)
Supplement: Supplementary file 1 [file Table1.XLSX]

## Sheet: transcripts.sorted_by_fold.(NMS
transcript	gene_id	gene_name	sample1	sample2	fold_change	direction	total_fpkm	gene_description
TCONS_00004217	XLOC_001811	AT1G34330	Col-0	upf3-1	1176115	UP	21.62
AT4G28520.1	AT4G28520	CRU3	Col-0	NMD2	1.04895e+06	UP	8.93	cruciferin 3 [Source:EMBL;Acc:AEE85497.1]
CUFF.3475.1	AT2G07815	.	Col-0	upf3-1	942664	DOWN	0.84	uncharacterized protein [Source:EMBL;Acc:AEC06105.1]
AT4G28520.1	AT4G28520	CRU3	upf3-1	NMD2	846463	UP	8.93	cruciferin 3 [Source:EMBL;Acc:AEE85497.1]
CUFF.3475.1	AT2G07815	.	upf3-1	NMD2	810934	UP	0.73	uncharacterized protein [Source:EMBL;Acc:AEC06105.1]
CUFF.4502.1	AT2G35890	CPK25	Col-0	upf3-1	774559	UP	1.5	calcium-dependent protein kinase 25 [Source:EMBL;Acc:AEC09174.1]
CUFF.7108.2	AT3G54530	.	upf1-5	NMD2	687465	UP	4.17	uncharacterized protein [Source:EMBL;Acc:AEE79246.1]
CUFF.6633.1	AT3G44290	anac060	Col-0	NMD2	678160	UP	2.69	NAC domain containing protein 60 [Source:EMBL;Acc:AEE77885.1]
TCONS_00004409	XLOC_001926	-	Col-0	NMD2	660768	UP	4.76
AT1G24260.1	AT1G24260	2016-09-03	upf3-1	NMD2	637116	DOWN	11.09	developmental protein SEPALLATA 3 [Source:EMBL;Acc:AEE30503.1]
TCONS_00048096	XLOC_023131	AT4G10370	Col-0	upf3-1	636146	UP	2.62
AT1G66700.3	AT1G66700	PXMT1	Col-0	NMD2	613641	UP	5.68	S-adenosylmethionine-dependent methyltransferase domain-containing protein [Source:EMBL;Acc:AEE34547.1]
TCONS_00004217	XLOC_001811	AT1G34330	Col-0	NMD2	528151	UP	9.71
CUFF.3975.1	AT2G25440	AtRLP20	upf3-1	NMD2	500594	UP	2.57	receptor like protein 20 [Source:EMBL;Acc:AEC07702.1]
AT4G28520.1	AT4G28520	CRU3	upf1-5	NMD2	498928	UP	8.93	cruciferin 3 [Source:EMBL;Acc:AEE85497.1]
CUFF.11826.1	AT5G59220	HAI1	Col-0	NMD2	485900	UP	2.93	protein phosphatase [Source:EMBL;Acc:AED97159.1]
CUFF.4502.1	AT2G35890	CPK25	Col-0	NMD2	469594	UP	0.91	calcium-dependent protein kinase 25 [Source:EMBL;Acc:AEC09174.1]
CUFF.3475.1	AT2G07815	.	upf1-5	upf3-1	457974	DOWN	0.41	uncharacterized protein [Source:EMBL;Acc:AEC06105.1]
AT2G42830.2	AT2G42830	SHP2	Col-0	NMD2	434889	DOWN	0.54	agamous-like MADS-box protein AGL5 [Source:EMBL;Acc:AEC10174.1]
TCONS_00004409	XLOC_001926	-	Col-0	upf1-5	419010	UP	3.02
CUFF.4164.2	AT2G29130	LAC2	upf1-5	upf3-1	417641	UP	2.51	laccase 2 [Source:EMBL;Acc:AEC08215.1]
AT1G24260.1	AT1G24260	2016-09-03	Col-0	NMD2	415756	DOWN	7.24	developmental protein SEPALLATA 3 [Source:EMBL;Acc:AEE30503.1]
AT3G20557.1	AT3G20557	.	Col-0	upf3-1	414636	UP	4.47	uncharacterized protein [Source:EMBL;Acc:AEE76397.1]
CUFF.7833.1	AT4G05430	.	upf3-1	NMD2	397658	DOWN	3.31	carbohydrate-binding X8 domain-containing protein [Source:EMBL;Acc:AEE82519.1]
AT1G54940.1	AT1G54940	PGSIP4	Col-0	NMD2	395640	UP	1.66	plant glycogenin-like starch initiation protein 4 [Source:EMBL;Acc:AEE33165.1]
CUFF.6696.1	AT3G45860	CRK4	upf3-1	NMD2	379392	UP	1.89	cysteine-rich receptor-like protein kinase 4 [Source:EMBL;Acc:AEE78083.1]
CUFF.8485.1	AT4G21380	ARK3	upf3-1	NMD2	343689	UP	3.08	receptor kinase 3 [Source:EMBL;Acc:AEE84446.1]
TCONS_00041585	XLOC_019880	AT3G63050	Col-0	upf3-1	339334	UP	4.56
CUFF.11826.1	AT5G59220	HAI1	Col-0	upf3-1	329242	UP	1.99	protein phosphatase [Source:EMBL;Acc:AED97159.1]
AT3G47340.2	AT3G47340	ASN1	upf1-5	NMD2	321071	DOWN	3.38	asparagine synthetase [glutamine-hydrolyzing] [Source:EMBL;Acc:AEE78265.1]
AT4G11890.2	AT4G11890	.	upf3-1	NMD2	317971	UP	1.48	protein kinase family protein [Source:EMBL;Acc:AEE83066.1]
TCONS_00001240	XLOC_000479	AT1G10300	Col-0	upf3-1	312950	UP	4.57
AT4G11350.2	AT4G11350	.	Col-0	NMD2	311885	UP	0.73	uncharacterized protein [Source:EMBL;Acc:AEE83000.1]
CUFF.5771.2	AT3G13432	.	upf1-5	NMD2	308225	UP	3.74	uncharacterized protein [Source:EMBL;Acc:AEE75350.1]
CUFF.2026.1	AT1G53660	.	upf1-5	NMD2	305791	UP	1.53	nodulin MtN21 /EamA-like transporter protein [Source:EMBL;Acc:AEE32978.1]
CUFF.268.2	AT1G06310	ACX6	Col-0	NMD2	298595	UP	0.81	acyl-CoA oxidase [Source:EMBL;Acc:AEE27973.1]
CUFF.388.1	AT1G08430	ALMT1	Col-0	upf3-1	298582	UP	4.68	aluminum-activated malate transporter 1 [Source:EMBL;Acc:AEE28289.1]
AT4G11890.2	AT4G11890	.	upf1-5	upf3-1	295542	DOWN	1.38	protein kinase family protein [Source:EMBL;Acc:AEE83066.1]
CUFF.12194.3	AT5G66620	DAR6	Col-0	upf3-1	284819	UP	4.48	protein DA1-related 6 [Source:EMBL;Acc:AED98240.1]
CUFF.5568.2	AT3G09240	.	Col-0	upf3-1	278238	UP	2.08	Protein kinase protein with tetratricopeptide repeat domain [Source:EMBL;Acc:AEE74741.1]
AT1G68240.1	AT1G68240	BHLH109	upf3-1	NMD2	278018	DOWN	2.52	transcription factor bHLH109 [Source:EMBL;Acc:AEE34771.1]
AT4G26260.1	AT4G26260	MIOX4	Col-0	upf3-1	277571	DOWN	5.14	inositol oxygenase 4 [Source:EMBL;Acc:AEE85176.1]
TCONS_00015944	XLOC_007392	-	Col-0	NMD2	276485	UP	9
AT1G79580.1	AT1G79580	SMB	Col-0	upf3-1	265833	UP	1.02	protein SOMBRERO [Source:EMBL;Acc:AEE36268.1]
TCONS_00048096	XLOC_023131	AT4G10370	upf1-5	upf3-1	265831	UP	2.62
CUFF.12069.1	AT5G64450	.	Col-0	upf3-1	259835	UP	6.83	uncharacterized protein [Source:EMBL;Acc:AED97894.1]
CUFF.6696.1	AT3G45860	CRK4	upf1-5	upf3-1	253560	DOWN	1.26	cysteine-rich receptor-like protein kinase 4 [Source:EMBL;Acc:AEE78083.1]
AT1G54940.1	AT1G54940	PGSIP4	Col-0	upf3-1	245795	UP	1.03	plant glycogenin-like starch initiation protein 4 [Source:EMBL;Acc:AEE33165.1]
CUFF.6469.3	AT3G27730	RCK	upf1-5	upf3-1	244664	UP	0.73	rock-N-rollers protein [Source:EMBL;Acc:AEE77357.1]
CUFF.8444.1	AT4G20235	CYP71A28	Col-0	upf3-1	242790	UP	2.39	putative cytochrome P450 71A28 [Source:EMBL;Acc:AEE84288.1]
AT4G17480.1	AT4G17480	.	Col-0	upf3-1	241723	UP	4.78	palmitoyl protein thioesterase family protein [Source:EMBL;Acc:AEE83898.1]
TCONS_00041585	XLOC_019880	AT3G63050	Col-0	upf1-5	241359	UP	3.24
AT1G24260.1	AT1G24260	2016-09-03	upf1-5	NMD2	236414	DOWN	4.12	developmental protein SEPALLATA 3 [Source:EMBL;Acc:AEE30503.1]
AT4G16162.3	AT4G16162	.	Col-0	upf1-5	228357	DOWN	0.75	Leucine-rich repeat (LRR) family protein [Source:EMBL;Acc:AEE83709.1]
AT5G41750.1	AT5G41750	.	upf3-1	NMD2	228142	UP	2	TIR-NBS-LRR class disease resistance protein [Source:EMBL;Acc:AED94721.1]
AT1G19630.1	AT1G19630	CYP722A1	Col-0	NMD2	226926	UP	1.32	cytochrome P450, family 722, subfamily A, polypeptide 1 [Source:EMBL;Acc:AEE29875.1]
AT4G11890.2	AT4G11890	.	Col-0	upf3-1	225684	DOWN	1.05	protein kinase family protein [Source:EMBL;Acc:AEE83066.1]
CUFF.4994.1	AT2G45135	.	Col-0	NMD2	224921	UP	7.39	RING/U-box family protein [Source:EMBL;Acc:AEC10513.1]
CUFF.11965.2	AT5G62310	IRE	Col-0	NMD2	222306	UP	1.01	AGC (cAMP-dependent, cGMP-dependent and protein kinase C) kinase family protein [Source:EMBL;Acc:AED97595.1]
CUFF.11803.1	AT5G58610	.	Col-0	NMD2	217218	UP	0.89	putative PHD finger transcription factor [Source:EMBL;Acc:AED97076.1]
CUFF.268.2	AT1G06310	ACX6	Col-0	upf3-1	216442	UP	0.58	acyl-CoA oxidase [Source:EMBL;Acc:AEE27973.1]
CUFF.8147.1	AT4G14390	.	Col-0	upf3-1	212046	UP	1.72	ankyrin repeat-containing protein [Source:EMBL;Acc:AEE83436.1]
AT3G47770.1	AT3G47770	ATATH5	Col-0	upf3-1	209948	UP	0.17	ABC transporter A family member 6 [Source:EMBL;Acc:AEE78327.1]
TCONS_00041585	XLOC_019880	AT3G63050	Col-0	NMD2	200388	UP	2.69
AT1G68240.1	AT1G68240	BHLH109	Col-0	NMD2	200107	DOWN	1.82	transcription factor bHLH109 [Source:EMBL;Acc:AEE34771.1]
CUFF.2026.1	AT1G53660	.	upf1-5	upf3-1	196559	UP	0.98	nodulin MtN21 /EamA-like transporter protein [Source:EMBL;Acc:AEE32978.1]
CUFF.11965.2	AT5G62310	IRE	Col-0	upf3-1	195208	UP	0.89	AGC (cAMP-dependent, cGMP-dependent and protein kinase C) kinase family protein [Source:EMBL;Acc:AED97595.1]
CUFF.4530.1	AT2G36540	.	upf1-5	NMD2	194090	DOWN	2.7	haloacid dehalogenase-like hydrolase domain-containing protein [Source:EMBL;Acc:AEC09266.1]
CUFF.11205.3	AT5G45840	.	Col-0	upf3-1	190796	UP	3.06	leucine-rich repeat protein kinase-like protein [Source:EMBL;Acc:AED95306.1]
CUFF.8444.1	AT4G20235	CYP71A28	Col-0	NMD2	189002	UP	1.86	putative cytochrome P450 71A28 [Source:EMBL;Acc:AEE84288.1]
CUFF.2168.1	AT1G56630	.	upf1-5	upf3-1	188455	UP	3.74	lipase class 3-like protein [Source:EMBL;Acc:AEE33418.1]
AT1G26558.2	AT1G26558	.	Col-0	upf1-5	187236	UP	0.59	other RNA.[Source:TAIR;Acc:AT1G26558]
AT3G20557.1	AT3G20557	.	Col-0	NMD2	184491	UP	1.99	uncharacterized protein [Source:EMBL;Acc:AEE76397.1]
TCONS_00025095	XLOC_011946	MEE3	Col-0	upf3-1	183475	UP	5.14
TCONS_00059673	XLOC_028451	HEC1	upf1-5	upf3-1	182987	UP	3.3
CUFF.12069.1	AT5G64450	.	Col-0	NMD2	181754	UP	4.78	uncharacterized protein [Source:EMBL;Acc:AED97894.1]
CUFF.8145.3	AT4G14368	.	upf1-5	NMD2	181234	UP	0.98	regulator of chromosome condensation repeat-containing protein [Source:EMBL;Acc:AEE83430.1]
AT1G48740.1	AT1G48740	.	Col-0	NMD2	180009	UP	0.67	2-oxoglutarate (2OG) and Fe(II)-dependent oxygenase-like protein [Source:EMBL;Acc:AEE32341.1]
CUFF.10348.2	AT5G19560	ATROPGEF10	Col-0	NMD2	178915	UP	1.15	ROP uanine nucleotide exchange factor 10 [Source:EMBL;Acc:AED92725.1]
CUFF.7627.1	AT4G01240	.	upf1-5	upf3-1	178777	UP	0.88	putative methyltransferase domain-containing protein [Source:EMBL;Acc:AEE81998.1]
AT4G17480.1	AT4G17480	.	Col-0	NMD2	176080	UP	3.48	palmitoyl protein thioesterase family protein [Source:EMBL;Acc:AEE83898.1]
AT1G79580.1	AT1G79580	SMB	Col-0	NMD2	174105	UP	0.67	protein SOMBRERO [Source:EMBL;Acc:AEE36268.1]
CUFF.388.1	AT1G08430	ALMT1	Col-0	NMD2	173551	UP	2.72	aluminum-activated malate transporter 1 [Source:EMBL;Acc:AEE28289.1]
CUFF.8319.3	AT4G17483	.	Col-0	NMD2	169929	UP	2.7	palmitoyl protein thioesterase family protein [Source:EMBL;Acc:AEE83899.1]
CUFF.5568.2	AT3G09240	.	Col-0	NMD2	169817	UP	1.27	Protein kinase protein with tetratricopeptide repeat domain [Source:EMBL;Acc:AEE74741.1]
CUFF.7833.1	AT4G05430	.	upf1-5	NMD2	167410	DOWN	1.39	carbohydrate-binding X8 domain-containing protein [Source:EMBL;Acc:AEE82519.1]
TCONS_00004729	XLOC_002177	AT1G43590	upf1-5	upf3-1	163896	DOWN	3.69
CUFF.4530.1	AT2G36540	.	upf3-1	NMD2	162489	DOWN	2.26	haloacid dehalogenase-like hydrolase domain-containing protein [Source:EMBL;Acc:AEC09266.1]
AT4G11350.2	AT4G11350	.	Col-0	upf3-1	162320	UP	0.38	uncharacterized protein [Source:EMBL;Acc:AEE83000.1]
AT3G51490.1	AT3G51490	TMT3	Col-0	upf1-5	160446	DOWN	0.42	monosaccharide-sensing protein 3 [Source:EMBL;Acc:AEE78799.1]
AT3G59580.2	AT3G59580	NLP9	upf3-1	NMD2	160188	UP	0.99	RWP-RK domain-containing protein [Source:EMBL;Acc:AEE79942.1]
CUFF.4164.2	AT2G29130	LAC2	Col-0	upf1-5	160114	DOWN	0.96	laccase 2 [Source:EMBL;Acc:AEC08215.1]
AT1G63380.1	AT1G63380	.	upf3-1	NMD2	159685	UP	2.46	Rossmann-fold NAD(P)-binding domain-containing protein [Source:EMBL;Acc:AEE34093.1]
CUFF.4502.1	AT2G35890	CPK25	Col-0	upf1-5	159160	UP	0.31	calcium-dependent protein kinase 25 [Source:EMBL;Acc:AEC09174.1]
AT2G32160.2	AT2G32160	.	Col-0	upf1-5	159072	UP	1.41	N2227-like domain-containing protein [Source:EMBL;Acc:AEC08641.1]
AT5G66640.1	AT5G66640	DAR3	upf1-5	NMD2	158210	UP	1.33	protein DA1-related 3 [Source:EMBL;Acc:AED98243.1]
CUFF.8147.1	AT4G14390	.	Col-0	NMD2	157614	UP	1.28	ankyrin repeat-containing protein [Source:EMBL;Acc:AEE83436.1]
AT4G36010.1	AT4G36010	.	Col-0	upf3-1	157395	UP	6.23	pathogenesis-related thaumatin family protein [Source:EMBL;Acc:AEE86602.1]
CUFF.7294.1	AT3G58150	.	upf1-5	NMD2	154752	UP	4.82	Optic atrophy 3 protein (OPA3) [Source:EMBL;Acc:AEE79748.1]
AT4G36010.1	AT4G36010	.	Col-0	upf1-5	153312	UP	6.07	pathogenesis-related thaumatin family protein [Source:EMBL;Acc:AEE86602.1]
AT5G22660.2	AT5G22660	.	upf1-5	NMD2	151739	UP	1.28	F-box/FBD/LRR-repeat protein [Source:EMBL;Acc:AED93060.1]
TCONS_00013564	XLOC_006305	ATPUP20	Col-0	NMD2	150405	UP	2.06
AT4G17480.1	AT4G17480	.	Col-0	upf1-5	150201	UP	2.97	palmitoyl protein thioesterase family protein [Source:EMBL;Acc:AEE83898.1]
AT3G03500.1	AT3G03500	.	Col-0	NMD2	145940	UP	3.63	TatD related DNase [Source:EMBL;Acc:AEE73951.1]
CUFF.10210.3	AT5G16900	.	Col-0	NMD2	142204	UP	0.71	putative LRR receptor-like serine/threonine-protein kinase [Source:EMBL;Acc:AED92356.1]
TCONS_00015943	XLOC_007392	-	upf3-1	NMD2	137885	UP	8.61
CUFF.4530.1	AT2G36540	.	Col-0	NMD2	135873	DOWN	1.89	haloacid dehalogenase-like hydrolase domain-containing protein [Source:EMBL;Acc:AEC09266.1]
CUFF.1753.3	AT1G47560	SEC3B	Col-0	NMD2	135198	UP	5.07	exocyst complex component sec3B [Source:EMBL;Acc:AEE32186.1]
CUFF.12017.3	AT5G63540	ATRMI1	Col-0	upf1-5	131500	UP	0.92	uncharacterized protein [Source:EMBL;Acc:AED97766.1]
CUFF.5771.2	AT3G13432	.	upf1-5	upf3-1	130677	UP	1.59	uncharacterized protein [Source:EMBL;Acc:AEE75350.1]
CUFF.4148.2	AT2G28755	.	Col-0	upf1-5	129551	UP	1.93	UDP-D-glucuronate carboxy-lyase-related protein [Source:EMBL;Acc:AEC08166.1]
AT4G04490.1	AT4G04490	CRK36	upf3-1	NMD2	129354	UP	1.35	cysteine-rich receptor-like protein kinase 36 [Source:EMBL;Acc:AEE82394.1]
CUFF.7253.2	AT3G57380	.	Col-0	NMD2	128885	UP	2.7	Glycosyltransferase family 61 protein [Source:EMBL;Acc:AEE79648.1]
AT4G23130.2	AT4G23130	CRK5	Col-0	NMD2	128118	UP	4.36	cysteine-rich receptor-like protein kinase 5 [Source:EMBL;Acc:AEE84713.1]
CUFF.4148.1	AT2G28755	.	upf1-5	NMD2	127613	UP	7.5	UDP-D-glucuronate carboxy-lyase-related protein [Source:EMBL;Acc:AEC08166.1]
TCONS_00001240	XLOC_000479	AT1G10300	Col-0	NMD2	126152	UP	1.84
CUFF.3688.1	AT2G18800	ATXTH21	Col-0	upf3-1	125286	UP	5.27	xyloglucan:xyloglucosyl transferase [Source:EMBL;Acc:AEC06809.1]
CUFF.3376.2	AT2G04050	DTXL1	upf1-5	NMD2	124824	UP	4.93	MATE efflux family protein [Source:EMBL;Acc:AEC05792.1]
TCONS_00025095	XLOC_011946	MEE3	Col-0	NMD2	123180	UP	3.45
CUFF.8319.3	AT4G17483	.	Col-0	upf1-5	122561	UP	1.95	palmitoyl protein thioesterase family protein [Source:EMBL;Acc:AEE83899.1]
AT4G33800.1	AT4G33800	.	upf1-5	upf3-1	122096	UP	4.78	uncharacterized protein [Source:EMBL;Acc:AEE86279.1]
AT3G20557.1	AT3G20557	.	Col-0	upf1-5	120652	UP	1.3	uncharacterized protein [Source:EMBL;Acc:AEE76397.1]
AT1G66700.3	AT1G66700	PXMT1	Col-0	upf1-5	119982	UP	1.11	S-adenosylmethionine-dependent methyltransferase domain-containing protein [Source:EMBL;Acc:AEE34547.1]
CUFF.2904.1	AT1G74080	ATMYB122	Col-0	NMD2	119841	UP	1.39	myb domain protein 122 [Source:EMBL;Acc:AEE35546.1]
AT1G79480.2	AT1G79480	.	upf1-5	NMD2	119060	UP	0.55	carbohydrate-binding X8 domain-containing protein [Source:EMBL;Acc:AEE36248.1]
AT1G27180.1	AT1G27180	.	Col-0	NMD2	118435	UP	3.02	TIR-NBS-LRR class disease resistance protein [Source:EMBL;Acc:AEE30791.1]
CUFF.8573.1	AT4G23320	CRK24	upf3-1	NMD2	118011	UP	2.15	cysteine-rich receptor-like protein kinase 24 [Source:EMBL;Acc:AEE84738.1]
TCONS_00004729	XLOC_002177	AT1G43590	upf3-1	NMD2	117250	UP	2.64
CUFF.4164.2	AT2G29130	LAC2	upf1-5	NMD2	116778	UP	0.7	laccase 2 [Source:EMBL;Acc:AEC08215.1]
AT3G45860.1	AT3G45860	CRK4	Col-0	NMD2	115694	UP	1.9	cysteine-rich receptor-like protein kinase 4 [Source:EMBL;Acc:AEE78083.1]
CUFF.7942.1	AT4G10510	.	upf3-1	NMD2	114578	UP	1.79	Subtilase family protein [Source:EMBL;Acc:AEE82892.1]
CUFF.436.2	AT1G09170	.	upf1-5	upf3-1	114163	UP	1.45	calponin homology and kinesin motor domain-containing protein [Source:EMBL;Acc:AEE28407.1]
CUFF.5840.2	AT3G14710	.	upf1-5	NMD2	112427	UP	1	RNI-like protein [Source:EMBL;Acc:AEE75558.1]
AT4G26260.1	AT4G26260	MIOX4	upf1-5	upf3-1	111930	DOWN	2.07	inositol oxygenase 4 [Source:EMBL;Acc:AEE85176.1]
CUFF.268.2	AT1G06310	ACX6	Col-0	upf1-5	111765	UP	0.3	acyl-CoA oxidase [Source:EMBL;Acc:AEE27973.1]
AT3G59830.1	AT3G59830	.	upf3-1	NMD2	111705	DOWN	1.49	Integrin-linked protein kinase family protein [Source:EMBL;Acc:AEE79974.1]
AT2G46130.1	AT2G46130	WRKY43	Col-0	upf3-1	111464	UP	3.94	WRKY DNA-binding protein 43 [Source:EMBL;Acc:AEC10647.1]
AT3G50120.1	AT3G50120	.	upf1-5	upf3-1	109852	DOWN	3.12	uncharacterized protein [Source:EMBL;Acc:AEE78628.1]
TCONS_00058635	XLOC_028005	AT5G58750	upf1-5	upf3-1	108321	UP	2.77
CUFF.10348.2	AT5G19560	ATROPGEF10	Col-0	upf3-1	107798	UP	0.69	ROP uanine nucleotide exchange factor 10 [Source:EMBL;Acc:AED92725.1]
AT3G61390.2	AT3G61390	PUB36	upf3-1	NMD2	107486	UP	1.98	U-box domain-containing protein 36 [Source:EMBL;Acc:AEE80194.1]
AT2G37960.1	AT2G37960	.	upf3-1	NMD2	107377	UP	1.84	uncharacterized protein [Source:EMBL;Acc:AEC09471.1]
AT5G04370.2	AT5G04370	NAMT1	Col-0	upf3-1	106510	DOWN	2.1	S-adenosyl-L-methionine-dependent methyltransferase-like protein [Source:EMBL;Acc:AED90733.1]
AT1G05700.1	AT1G05700	.	Col-0	NMD2	105764	UP	1.64	Leucine-rich repeat transmembrane protein kinase protein [Source:EMBL;Acc:AEE27878.1]
TCONS_00059673	XLOC_028451	HEC1	Col-0	upf1-5	104030	DOWN	1.87
CUFF.3975.1	AT2G25440	AtRLP20	upf1-5	upf3-1	102242	DOWN	0.52	receptor like protein 20 [Source:EMBL;Acc:AEC07702.1]
TCONS_00024405	XLOC_011582	FUT10	Col-0	upf3-1	102230	UP	1.21
CUFF.1960.1	AT1G52110	.	Col-0	NMD2	101828	UP	0.86	jacalin-like lectin domain-containing protein [Source:EMBL;Acc:AEE32756.1]
CUFF.2124.3	AT1G55790	.	Col-0	NMD2	101827	UP	3.17	uncharacterized protein [Source:EMBL;Acc:AEE33297.1]
CUFF.2559.1	AT1G67000	.	Col-0	NMD2	101565	UP	2	protein kinase-like protein [Source:EMBL;Acc:AEE34582.1]
AT5G06980.1	AT5G06980	.	Col-0	upf1-5	101082	DOWN	0.93	uncharacterized protein [Source:EMBL;Acc:AED91094.1]
AT4G39010.1	AT4G39010	AtGH9B18	Col-0	upf3-1	100197	DOWN	1.25	endoglucanase 24 [Source:EMBL;Acc:AEE87007.1]
AT1G01560.2	AT1G01560	ATMPK11	Col-0	NMD2	100188	UP	2.41	mitogen-activated protein kinase 11 [Source:EMBL;Acc:AEE27305.1]
CUFF.5568.2	AT3G09240	.	Col-0	upf1-5	99665	UP	0.74	Protein kinase protein with tetratricopeptide repeat domain [Source:EMBL;Acc:AEE74741.1]
AT1G54940.1	AT1G54940	PGSIP4	Col-0	upf1-5	96620.2	UP	0.41	plant glycogenin-like starch initiation protein 4 [Source:EMBL;Acc:AEE33165.1]
AT3G58270.2	AT3G58270	.	upf1-5	NMD2	96274.7	UP	2.94	phospholipase-like protein (PEARLI 4) with TRAF-like domain [Source:EMBL;Acc:AEE79762.1]
AT1G68240.1	AT1G68240	BHLH109	upf1-5	NMD2	95895.8	DOWN	0.87	transcription factor bHLH109 [Source:EMBL;Acc:AEE34771.1]
AT3G54000.2	AT3G54000	.	Col-0	upf3-1	95062.9	UP	3.04	uncharacterized protein [Source:EMBL;Acc:AEE79172.1]
AT4G23130.2	AT4G23130	CRK5	upf3-1	NMD2	94362.8	UP	4.36	cysteine-rich receptor-like protein kinase 5 [Source:EMBL;Acc:AEE84713.1]
CUFF.6633.1	AT3G44290	anac060	upf1-5	NMD2	94346.5	UP	2.69	NAC domain containing protein 60 [Source:EMBL;Acc:AEE77885.1]
TCONS_00065564	XLOC_031336	AT5G54030	upf3-1	NMD2	94100.3	UP	1.08
CUFF.3688.1	AT2G18800	ATXTH21	upf3-1	NMD2	94026.6	DOWN	5.27	xyloglucan:xyloglucosyl transferase [Source:EMBL;Acc:AEC06809.1]
AT1G51770.2	AT1G51770	.	upf3-1	NMD2	93751	DOWN	0.69	Core-2/I-branching beta-1,6-N-acetylglucosaminyltransferase family protein [Source:EMBL;Acc:AEE32714.1]
AT3G51490.1	AT3G51490	TMT3	upf1-5	upf3-1	93149.9	UP	0.24	monosaccharide-sensing protein 3 [Source:EMBL;Acc:AEE78799.1]
CUFF.11205.3	AT5G45840	.	Col-0	upf1-5	93111	UP	1.49	leucine-rich repeat protein kinase-like protein [Source:EMBL;Acc:AED95306.1]
CUFF.10530.1	AT5G23990	ATFRO5	upf1-5	upf3-1	92674.9	DOWN	2.92	ferric reduction oxidase 5 [Source:EMBL;Acc:AED93243.1]
CUFF.5067.2	AT2G46400	WRKY46	Col-0	NMD2	92670.6	UP	1.04	putative WRKY transcription factor 46 [Source:EMBL;Acc:AEC10690.1]
AT4G22880.2	AT4G22880	LDOX	Col-0	NMD2	92458.3	UP	2.22	leucoanthocyanidin dioxygenase [Source:EMBL;Acc:AEE84673.1]
AT1G65850.1	AT1G65850	.	upf1-5	NMD2	92271.4	UP	0.98	TIR-NBS-LRR class disease resistance protein [Source:EMBL;Acc:AEE34432.1]
CUFF.7627.1	AT4G01240	.	upf1-5	NMD2	91989.3	UP	0.46	putative methyltransferase domain-containing protein [Source:EMBL;Acc:AEE81998.1]
TCONS_00024405	XLOC_011582	FUT10	upf3-1	NMD2	90401	DOWN	1.21
CUFF.3376.3	AT2G04050	DTXL1	upf3-1	NMD2	89836.8	UP	7.72	MATE efflux family protein [Source:EMBL;Acc:AEC05792.1]
AT5G41390.1	AT5G41390	.	upf3-1	NMD2	89680.7	DOWN	0.28	PLAC8-like protein [Source:EMBL;Acc:AED94673.1]
CUFF.2124.3	AT1G55790	.	upf1-5	NMD2	89576.1	UP	3.17	uncharacterized protein [Source:EMBL;Acc:AEE33297.1]
AT1G26730.1	AT1G26730	PHO1-H7	upf1-5	upf3-1	89201.9	UP	1.93	phosphate transporter PHO1-7 [Source:EMBL;Acc:AEE30725.1]
TCONS_00026405	XLOC_012536	AT2G31860	Col-0	upf3-1	88318.4	UP	0.64
AT5G11320.1	AT5G11320	YUC4	upf1-5	upf3-1	88178.5	DOWN	0.6	Flavin-binding monooxygenase family protein [Source:EMBL;Acc:AED91659.1]
CUFF.591.2	AT1G12260	VND4	upf3-1	NMD2	87350.9	DOWN	2.29	NAC domain-containing protein 7 [Source:EMBL;Acc:AEE28859.1]
CUFF.7942.1	AT4G10510	.	Col-0	NMD2	86645.9	UP	1.79	Subtilase family protein [Source:EMBL;Acc:AEE82892.1]
AT5G48690.2	AT5G48690	.	upf1-5	NMD2	86623.3	DOWN	1.67	uncharacterized protein [Source:EMBL;Acc:AED95712.1]
TCONS_00013565	XLOC_006305	ATPUP20	Col-0	upf3-1	86481.7	UP	1.47
AT1G52030.2	AT1G52030	MBP2	Col-0	upf1-5	86446	UP	0.78	myrosinase-binding protein 2 [Source:EMBL;Acc:AEE32748.1]
AT1G48740.1	AT1G48740	.	Col-0	upf1-5	86117.8	UP	0.32	2-oxoglutarate (2OG) and Fe(II)-dependent oxygenase-like protein [Source:EMBL;Acc:AEE32341.1]
CUFF.6172.1	AT3G21180	ACA9	Col-0	upf3-1	85932.9	UP	1.19	Ca2+-transporting ATPase [Source:EMBL;Acc:AEE76473.1]
CUFF.9701.1	AT5G06510	NF-YA10	Col-0	NMD2	85513.4	UP	5.85	nuclear transcription factor Y subunit A-10 [Source:EMBL;Acc:AED91026.1]
AT1G68240.2	AT1G68240	BHLH109	Col-0	upf3-1	84851.2	DOWN	2.4	transcription factor bHLH109 [Source:EMBL;Acc:AEE34771.1]
CUFF.2559.1	AT1G67000	.	upf1-5	NMD2	84728.4	UP	2	protein kinase-like protein [Source:EMBL;Acc:AEE34582.1]
AT1G48740.1	AT1G48740	.	Col-0	upf3-1	84474.9	UP	0.32	2-oxoglutarate (2OG) and Fe(II)-dependent oxygenase-like protein [Source:EMBL;Acc:AEE32341.1]
CUFF.8046.1	AT4G12750	.	upf1-5	NMD2	84152.4	DOWN	5.65	Homeodomain-like transcriptional regulator [Source:EMBL;Acc:AEE83175.1]
CUFF.786.1	AT1G16140	WAKL3	Col-0	NMD2	83916.1	UP	2.18	pseudogene.[Source:TAIR;Acc:AT1G16140]
TCONS_00006748	XLOC_003190	CRRSP4	Col-0	NMD2	83910.7	UP	1.62
AT2G35550.1	AT2G35550	BPC7	Col-0	NMD2	83689.7	UP	0.85	basic pentacysteine 7 [Source:EMBL;Acc:AEC09123.1]
AT3G61680.1	AT3G61680	.	Col-0	upf3-1	83556.2	UP	2.43	lipase class 3 family protein [Source:EMBL;Acc:AEE80240.1]
CUFF.11965.2	AT5G62310	IRE	Col-0	upf1-5	83372.6	UP	0.38	AGC (cAMP-dependent, cGMP-dependent and protein kinase C) kinase family protein [Source:EMBL;Acc:AED97595.1]
AT1G66700.3	AT1G66700	PXMT1	Col-0	upf3-1	82814.8	UP	0.77	S-adenosylmethionine-dependent methyltransferase domain-containing protein [Source:EMBL;Acc:AEE34547.1]
AT2G32160.2	AT2G32160	.	Col-0	upf3-1	81647.6	UP	0.72	N2227-like domain-containing protein [Source:EMBL;Acc:AEC08641.1]
AT1G19630.1	AT1G19630	CYP722A1	Col-0	upf1-5	81541.9	UP	0.47	cytochrome P450, family 722, subfamily A, polypeptide 1 [Source:EMBL;Acc:AEE29875.1]
AT5G24040.1	AT5G24040	.	Col-0	upf3-1	81275.2	UP	1.92	uncharacterized protein [Source:EMBL;Acc:AED93249.1]
AT5G48690.2	AT5G48690	.	upf3-1	NMD2	80802.8	DOWN	1.55	uncharacterized protein [Source:EMBL;Acc:AED95712.1]
CUFF.2890.2	AT1G73860	.	Col-0	NMD2	80379.3	UP	0.41	putative Kinesin motor protein-related protein [Source:EMBL;Acc:AEE35517.1]
TCONS_00038166	XLOC_018040	AT3G26350	upf1-5	NMD2	79108.9	DOWN	2.31
AT2G33640.1	AT2G33640	.	upf1-5	upf3-1	78916.6	DOWN	1.7	putative S-acyltransferase [Source:EMBL;Acc:AEC08865.1]
CUFF.3313.3	AT2G02148	.	Col-0	upf1-5	78907.1	UP	4.97	uncharacterized protein [Source:EMBL;Acc:AEC05552.1]
AT3G61390.2	AT3G61390	PUB36	upf1-5	upf3-1	78808.8	DOWN	1.45	U-box domain-containing protein 36 [Source:EMBL;Acc:AEE80194.1]
AT5G41750.1	AT5G41750	.	upf1-5	upf3-1	78725.7	DOWN	0.69	TIR-NBS-LRR class disease resistance protein [Source:EMBL;Acc:AED94721.1]
TCONS_00063341	XLOC_030132	AT5G33399	Col-0	NMD2	78486.6	UP	0.88
CUFF.5581.2	AT3G09600	.	Col-0	upf3-1	78293.6	UP	6.71	myb family transcription factor [Source:EMBL;Acc:AEE74787.1]
AT5G41390.1	AT5G41390	.	upf1-5	NMD2	77772.1	DOWN	0.24	PLAC8-like protein [Source:EMBL;Acc:AED94673.1]
AT2G33640.1	AT2G33640	.	Col-0	upf3-1	77089.4	DOWN	1.66	putative S-acyltransferase [Source:EMBL;Acc:AEC08865.1]
AT2G25770.1	AT2G25770	.	Col-0	upf1-5	77057.7	DOWN	1.3	polyketide cyclase/dehydrase domain protein [Source:EMBL;Acc:AEC07751.1]
AT5G09570.1	AT5G09570	.	Col-0	NMD2	77049.2	UP	38.39	Cox19-like CHCH family protein [Source:EMBL;Acc:AED91411.1]
CUFF.8485.1	AT4G21380	ARK3	upf1-5	upf3-1	76927.8	DOWN	0.69	receptor kinase 3 [Source:EMBL;Acc:AEE84446.1]
CUFF.10210.3	AT5G16900	.	Col-0	upf3-1	76296.3	UP	0.38	putative LRR receptor-like serine/threonine-protein kinase [Source:EMBL;Acc:AED92356.1]
TCONS_00001240	XLOC_000479	AT1G10300	Col-0	upf1-5	76116.8	UP	1.11
AT2G35210.2	AT2G35210	RPA	upf1-5	NMD2	75783.8	UP	1.96	ADP-ribosylation factor GTPase-activating protein AGD10 [Source:EMBL;Acc:AEC09080.1]
AT5G58910.1	AT5G58910	LAC16	upf1-5	NMD2	74935.4	DOWN	0.77	laccase 16 [Source:EMBL;Acc:AED97116.1]
AT3G50120.1	AT3G50120	.	Col-0	upf3-1	74503.8	DOWN	2.12	uncharacterized protein [Source:EMBL;Acc:AEE78628.1]
CUFF.1418.5	AT1G30420	ATMRP12	Col-0	upf3-1	73615.3	UP	3.38	ABC transporter C family member 11 [Source:EMBL;Acc:AEE31215.1]
AT4G39010.1	AT4G39010	AtGH9B18	upf1-5	upf3-1	73563.4	DOWN	0.92	endoglucanase 24 [Source:EMBL;Acc:AEE87007.1]
CUFF.10530.1	AT5G23990	ATFRO5	Col-0	upf3-1	73484.7	DOWN	2.32	ferric reduction oxidase 5 [Source:EMBL;Acc:AED93243.1]
AT5G39330.2	AT5G39330	.	upf1-5	NMD2	73482	DOWN	0.55	uncharacterized protein [Source:EMBL;Acc:AED94421.1]
CUFF.11766.1	AT5G57920	ENODL10	Col-0	NMD2	73436.6	UP	2.97	early nodulin-like protein 10 [Source:EMBL;Acc:AED96971.1]
CUFF.4610.1	AT2G38160	.	Col-0	NMD2	72981.1	UP	2.07	uncharacterized protein [Source:EMBL;Acc:AEC09498.1]
AT4G39010.1	AT4G39010	AtGH9B18	upf3-1	NMD2	72884.5	UP	0.91	endoglucanase 24 [Source:EMBL;Acc:AEE87007.1]
CUFF.10830.1	AT5G37500	GORK	Col-0	upf3-1	71601.8	UP	5.35	Potassium channel GORK [Source:EMBL;Acc:AED94198.1]
AT4G35290.2	AT4G35290	GLUR2	Col-0	upf1-5	71030.1	DOWN	3.45	glutamate receptor 3.2 [Source:EMBL;Acc:AEE86491.1]
AT1G26730.1	AT1G26730	PHO1-H7	upf1-5	NMD2	70913.7	UP	1.53	phosphate transporter PHO1-7 [Source:EMBL;Acc:AEE30725.1]
CUFF.2592.1	AT1G67650	.	upf1-5	upf3-1	70546.7	UP	2.27	signal recognition particle subunit SRP72 [Source:EMBL;Acc:AEE34676.1]
AT1G48510.1	AT1G48510	.	Col-0	upf3-1	70325.2	UP	3.07	Surfeit locus 1 cytochrome c oxidase biogenesis protein [Source:EMBL;Acc:AEE32306.1]
CUFF.10582.1	AT5G24900	CYP714A2	upf1-5	NMD2	70194.2	UP	0.72	cytochrome P450, family 714, subfamily A, polypeptide 2 [Source:EMBL;Acc:AED93376.1]
CUFF.7833.1	AT4G05430	.	Col-0	NMD2	69512.3	DOWN	0.58	carbohydrate-binding X8 domain-containing protein [Source:EMBL;Acc:AEE82519.1]
CUFF.9439.6	AT5G01400	ESP4	upf1-5	NMD2	69287.1	DOWN	10.43	symplekin [Source:EMBL;Acc:AED90339.1]
CUFF.8920.2	AT4G30420	.	Col-0	upf3-1	69132.3	UP	1.39	nodulin MtN21 /EamA-like transporter family protein [Source:EMBL;Acc:AEE85763.1]
CUFF.10534.2	AT5G24040	.	upf1-5	NMD2	68817.4	UP	1.26	uncharacterized protein [Source:EMBL;Acc:AED93249.1]
CUFF.8444.1	AT4G20235	CYP71A28	Col-0	upf1-5	68630.6	UP	0.68	putative cytochrome P450 71A28 [Source:EMBL;Acc:AEE84288.1]
AT4G21200.1	AT4G21200	ATGA2OX8	upf1-5	upf3-1	68577.9	UP	1.04	gibberellin 2-beta-dioxygenase 8 [Source:EMBL;Acc:AEE84421.1]
AT3G61680.1	AT3G61680	.	Col-0	NMD2	68473.1	UP	1.99	lipase class 3 family protein [Source:EMBL;Acc:AEE80240.1]
AT5G22660.2	AT5G22660	.	upf1-5	upf3-1	68469.2	UP	0.58	F-box/FBD/LRR-repeat protein [Source:EMBL;Acc:AED93060.1]
AT4G29180.2	AT4G29180	RHS16	Col-0	NMD2	68237	UP	1.53	protein root hair specific 16 [Source:EMBL;Acc:AEE85598.1]
CUFF.9560.2	AT5G03770	KDTA	Col-0	upf3-1	67813.6	UP	1.95	3-deoxy-D-manno-octulosonic-acid transferase [Source:EMBL;Acc:AED90652.1]
CUFF.11826.1	AT5G59220	HAI1	Col-0	upf1-5	67173.2	UP	0.41	protein phosphatase [Source:EMBL;Acc:AED97159.1]
CUFF.3313.3	AT2G02148	.	Col-0	upf3-1	67158.4	UP	4.23	uncharacterized protein [Source:EMBL;Acc:AEC05552.1]
CUFF.7294.1	AT3G58150	.	upf3-1	NMD2	66951.1	UP	4.82	Optic atrophy 3 protein (OPA3) [Source:EMBL;Acc:AEE79748.1]
CUFF.9314.2	AT4G37900	.	upf1-5	upf3-1	66433.4	DOWN	1.46	uncharacterized protein [Source:EMBL;Acc:AEE86851.1]
CUFF.8485.1	AT4G21380	ARK3	Col-0	NMD2	65916.3	UP	3.08	receptor kinase 3 [Source:EMBL;Acc:AEE84446.1]
CUFF.11803.2	AT5G58610	.	upf1-5	upf3-1	65872.2	UP	0.53	putative PHD finger transcription factor [Source:EMBL;Acc:AED97076.1]
AT1G06148.1	AT1G06148	.	upf3-1	NMD2	65441	DOWN	0.22	uncharacterized protein [Source:EMBL;Acc:AEE27950.1]
CUFF.388.1	AT1G08430	ALMT1	Col-0	upf1-5	65083.7	UP	1.02	aluminum-activated malate transporter 1 [Source:EMBL;Acc:AEE28289.1]
AT2G25770.1	AT2G25770	.	upf1-5	NMD2	64805	UP	1.09	polyketide cyclase/dehydrase domain protein [Source:EMBL;Acc:AEC07751.1]
CUFF.11402.2	AT5G49800	.	upf1-5	upf3-1	64232	UP	4.71	lipid-binding START domain-containing protein [Source:EMBL;Acc:AED95857.1]
CUFF.10412.4	AT5G20930	TSL	Col-0	upf3-1	64026.3	UP	4.98	serine/threonine-protein kinase TOUSLED [Source:EMBL;Acc:AED92907.1]
AT1G05700.1	AT1G05700	.	Col-0	upf3-1	63799.4	UP	0.99	Leucine-rich repeat transmembrane protein kinase protein [Source:EMBL;Acc:AEE27878.1]
CUFF.8147.3	AT4G14390	.	upf1-5	NMD2	63648.9	UP	0.59	ankyrin repeat-containing protein [Source:EMBL;Acc:AEE83436.1]
CUFF.2904.1	AT1G74080	ATMYB122	Col-0	upf3-1	63143	UP	0.73	myb domain protein 122 [Source:EMBL;Acc:AEE35546.1]
TCONS_00036220	XLOC_017127	AT3G10040	Col-0	upf3-1	63115.5	DOWN	2.32
CUFF.5733.2	AT3G12730	.	upf1-5	upf3-1	62769.6	DOWN	3.12	myb family transcription factor [Source:EMBL;Acc:AEE75240.1]
AT4G23130.2	AT4G23130	CRK5	Col-0	upf1-5	62759.5	UP	2.13	cysteine-rich receptor-like protein kinase 5 [Source:EMBL;Acc:AEE84713.1]
CUFF.6890.2	AT3G50120	.	upf3-1	NMD2	62623.1	DOWN	2.06	uncharacterized protein [Source:EMBL;Acc:AEE78628.1]
AT3G51960.2	AT3G51960	ATBZIP24	upf3-1	NMD2	62314.1	DOWN	5.46	basic leucine zipper 24 [Source:EMBL;Acc:AEE78868.1]
CUFF.10952.1	AT5G40720	.	Col-0	upf1-5	62245.7	DOWN	2.7	uncharacterized protein [Source:EMBL;Acc:AED94587.1]
CUFF.6890.2	AT3G50120	.	Col-0	NMD2	62157.3	DOWN	2.04	uncharacterized protein [Source:EMBL;Acc:AEE78628.1]
CUFF.1418.5	AT1G30420	ATMRP12	Col-0	NMD2	62087.2	UP	2.85	ABC transporter C family member 11 [Source:EMBL;Acc:AEE31215.1]
CUFF.10853.1	AT5G38100	.	upf3-1	NMD2	61856.7	DOWN	1.38	putative S-adenosylmethionine-dependent methyltransferase [Source:EMBL;Acc:AED94268.1]
CUFF.9933.2	AT5G11310	.	upf3-1	NMD2	61734.4	DOWN	3.14	pentatricopeptide repeat-containing protein [Source:EMBL;Acc:AED91658.1]
TCONS_00004217	XLOC_001811	AT1G34330	Col-0	upf1-5	61713.7	UP	1.13
CUFF.8147.1	AT4G14390	.	Col-0	upf1-5	61683	UP	0.5	ankyrin repeat-containing protein [Source:EMBL;Acc:AEE83436.1]
AT2G29350.1	AT2G29350	SAG13	upf3-1	NMD2	61293.3	UP	4.18	senescence-associated protein 13 [Source:EMBL;Acc:AEC08241.1]
AT2G46130.1	AT2G46130	WRKY43	Col-0	NMD2	61002	UP	2.16	WRKY DNA-binding protein 43 [Source:EMBL;Acc:AEC10647.1]
CUFF.10761.5	AT5G35400	.	Col-0	upf3-1	60763	UP	6.32	tRNA pseudouridine synthase-like protein [Source:EMBL;Acc:AED93964.1]
AT1G06148.1	AT1G06148	.	Col-0	NMD2	60336.6	DOWN	0.2	uncharacterized protein [Source:EMBL;Acc:AEE27950.1]
CUFF.1021.1	AT1G20720	.	upf3-1	NMD2	60261.4	DOWN	1.8	RAD3-like DNA-binding helicase protein [Source:EMBL;Acc:AEE30014.1]
CUFF.3832.1	AT2G22140	ATEME1B	Col-0	upf1-5	60098.2	UP	1.4	essential meiotic endonuclease 1B [Source:EMBL;Acc:AEC07270.1]
CUFF.11849.2	AT5G59650	PAM74	Col-0	NMD2	59543.7	UP	0.59	leucine-rich repeat protein kinase-like protein [Source:EMBL;Acc:AED97216.1]
CUFF.4148.1	AT2G28755	.	upf1-5	upf3-1	59407.8	UP	3.49	UDP-D-glucuronate carboxy-lyase-related protein [Source:EMBL;Acc:AEC08166.1]
CUFF.12195.2	AT5G66630	DAR5	Col-0	NMD2	59231	UP	0.88	DA1-related protein 5 [Source:EMBL;Acc:AED98241.1]
TCONS_00015944	XLOC_007392	-	Col-0	upf3-1	59179.2	UP	1.93
CUFF.6854.1	AT3G49370	CRK6	upf1-5	upf3-1	59124.2	UP	1.41	Calcium-dependent protein kinase-like protein [Source:EMBL;Acc:AEE78533.1]
CUFF.3329.3	AT2G02680	.	Col-0	NMD2	59008.4	UP	2.98	cysteine/histidine-rich C1 domain-containing protein [Source:EMBL;Acc:AEC05609.1]
AT4G34580.1	AT4G34580	COW1	Col-0	upf1-5	58802.3	UP	1.51	Sec14p-like phosphatidylinositol transfer family protein [Source:EMBL;Acc:AEE86395.1]
CUFF.8690.2	AT4G25434	ATNUDT10	upf1-5	NMD2	58407.2	DOWN	2.62	nudix hydrolase 10 [Source:EMBL;Acc:AEE85059.1]
CUFF.3298.2	AT2G01900	.	upf3-1	NMD2	58245.8	DOWN	3.71	endonuclease/exonuclease/phosphatase domain-containing protein [Source:EMBL;Acc:AEC05514.1]
CUFF.2856.1	AT1G73280	scpl3	upf1-5	upf3-1	58029.5	UP	5.82	serine carboxypeptidase-like 3 [Source:EMBL;Acc:AEE35437.1]
CUFF.4610.1	AT2G38160	.	Col-0	upf3-1	57946.9	UP	1.65	uncharacterized protein [Source:EMBL;Acc:AEC09498.1]
AT4G15300.1	AT4G15300	CYP702A2	upf3-1	NMD2	57813.1	DOWN	1.15	cytochrome P450, family 702, subfamily A, polypeptide 2 [Source:EMBL;Acc:AEE83582.1]
CUFF.170.6	AT1G04425	.	Col-0	upf3-1	57693.3	UP	17.07	(AT1G04425) otherRNA [Source:RefSeq DNA;Acc:NR_022037]
AT2G29350.1	AT2G29350	SAG13	Col-0	NMD2	57459.1	UP	4.18	senescence-associated protein 13 [Source:EMBL;Acc:AEC08241.1]
AT3G09400.2	AT3G09400	PLL3	Col-0	NMD2	57412.9	UP	0.13	putative protein phosphatase 2C 36 [Source:EMBL;Acc:AEE74762.1]
CUFF.12038.2	AT5G63920	TOP3A	Col-0	NMD2	57316	DOWN	3.37	DNA topoisomerase III [Source:EMBL;Acc:AED97816.1]
CUFF.7108.2	AT3G54530	.	upf1-5	upf3-1	57151.6	UP	0.35	uncharacterized protein [Source:EMBL;Acc:AEE79246.1]
AT4G22880.2	AT4G22880	LDOX	Col-0	upf3-1	57000.9	UP	1.37	leucoanthocyanidin dioxygenase [Source:EMBL;Acc:AEE84673.1]
CUFF.10792.1	AT5G35940	.	upf1-5	upf3-1	56972.9	UP	4.14	jacalin lectin family protein [Source:EMBL;Acc:AED94030.1]
TCONS_00061438	XLOC_029176	AT5G14690	upf1-5	upf3-1	56893.3	UP	5.58
CUFF.5771.2	AT3G13432	.	Col-0	upf1-5	56841.2	DOWN	0.69	uncharacterized protein [Source:EMBL;Acc:AEE75350.1]
AT1G19630.1	AT1G19630	CYP722A1	Col-0	upf3-1	56743.8	UP	0.33	cytochrome P450, family 722, subfamily A, polypeptide 1 [Source:EMBL;Acc:AEE29875.1]
AT1G65850.1	AT1G65850	.	upf1-5	upf3-1	56683.5	UP	0.6	TIR-NBS-LRR class disease resistance protein [Source:EMBL;Acc:AEE34432.1]
CUFF.10534.2	AT5G24040	.	Col-0	upf1-5	56422.1	DOWN	1.03	uncharacterized protein [Source:EMBL;Acc:AED93249.1]
AT4G28530.2	AT4G28530	anac074	upf1-5	upf3-1	56414.9	UP	7.27	NAC domain containing protein 74 [Source:EMBL;Acc:AEE85501.1]
CUFF.3376.2	AT2G04050	DTXL1	upf1-5	upf3-1	56409.6	UP	2.23	MATE efflux family protein [Source:EMBL;Acc:AEC05792.1]
CUFF.11205.5	AT5G45840	.	Col-0	upf3-1	56380	UP	0.99	leucine-rich repeat protein kinase-like protein [Source:EMBL;Acc:AED95306.1]
AT4G11350.2	AT4G11350	.	Col-0	upf1-5	56293.1	UP	0.13	uncharacterized protein [Source:EMBL;Acc:AEE83000.1]
CUFF.6450.1	AT3G27330	.	Col-0	upf3-1	56285.2	UP	1.51	C3H4 type zinc finger protein [Source:EMBL;Acc:AEE77301.1]
AT1G50410.1	AT1G50410	.	upf1-5	NMD2	56262.6	UP	13.59	SNF2 and helicase domain-containing protein [Source:EMBL;Acc:AEE32545.1]
CUFF.11945.1	AT5G61865	.	Col-0	upf3-1	56103.7	UP	7.26	uncharacterized protein [Source:EMBL;Acc:AED97526.1]
CUFF.7963.4	AT4G10940	.	Col-0	NMD2	56026.5	UP	3.51	RING/U-box protein [Source:EMBL;Acc:AEE82949.1]
CUFF.7627.1	AT4G01240	.	Col-0	upf1-5	55980.2	DOWN	0.28	putative methyltransferase domain-containing protein [Source:EMBL;Acc:AEE81998.1]
CUFF.7942.3	AT4G10510	.	upf1-5	NMD2	55703.4	DOWN	1.58	Subtilase family protein [Source:EMBL;Acc:AEE82892.1]
CUFF.8512.2	AT4G21900	PRORP3	upf3-1	NMD2	55492.7	DOWN	6.47	proteinaceous RNase P 3 [Source:EMBL;Acc:AEE84521.1]
CUFF.7701.1	AT4G02485	.	Col-0	upf3-1	54928.9	UP	6.24	oxidoreductase, 2OG-Fe(II) oxygenase family pro [Source:EMBL;Acc:AEE82179.1]
CUFF.4353.1	AT2G32960	.	upf1-5	upf3-1	54834.2	UP	12.35	phosphotyrosine protein phosphatase-like protein [Source:EMBL;Acc:AEC08767.1]
AT5G07390.1	AT5G07390	ATRBOHA	upf3-1	NMD2	54532.3	UP	1.81	Respiratory burst oxidase-A [Source:EMBL;Acc:AED91152.1]
CUFF.5557.2	AT3G09010	.	Col-0	NMD2	54515.4	UP	1.31	protein kinase domain-containing protein [Source:EMBL;Acc:AEE74708.1]
CUFF.7714.1	AT4G02660	.	Col-0	NMD2	54478	UP	0.36	Beige/BEACH and WD40 domain-containing protein [Source:EMBL;Acc:AEE82211.1]
CUFF.5581.2	AT3G09600	.	Col-0	NMD2	53897.8	UP	4.62	myb family transcription factor [Source:EMBL;Acc:AEE74787.1]
AT1G30620.2	AT1G30620	HSR8	Col-0	upf3-1	53707.8	DOWN	5.17	UDP-arabinose 4-epimerase [Source:EMBL;Acc:AEE31253.1]
AT1G17960.1	AT1G17960	.	Col-0	upf3-1	53485.3	DOWN	1.56	threonyl-tRNA synthetase [Source:EMBL;Acc:AEE29656.1]
CUFF.7450.1	AT3G61390	PUB36	upf1-5	NMD2	53424.4	UP	1.33	U-box domain-containing protein 36 [Source:EMBL;Acc:AEE80194.1]
CUFF.3329.3	AT2G02680	.	Col-0	upf3-1	53386.3	UP	2.7	cysteine/histidine-rich C1 domain-containing protein [Source:EMBL;Acc:AEC05609.1]
AT1G63380.1	AT1G63380	.	upf1-5	upf3-1	52829.2	DOWN	0.81	Rossmann-fold NAD(P)-binding domain-containing protein [Source:EMBL;Acc:AEE34093.1]
AT5G07790.2	AT5G07790	.	upf1-5	NMD2	52733.2	DOWN	2.22	uncharacterized protein [Source:EMBL;Acc:AED91205.1]
CUFF.11119.2	AT5G44050	.	upf1-5	NMD2	52717.6	UP	2.27	mate efflux domain-containing protein [Source:EMBL;Acc:AED95052.1]
CUFF.1069.1	AT1G21810	FPP2	upf1-5	NMD2	52705.5	UP	1.96	uncharacterized protein [Source:EMBL;Acc:AEE30158.1]
AT5G66640.1	AT5G66640	DAR3	Col-0	upf1-5	52688.1	DOWN	0.44	protein DA1-related 3 [Source:EMBL;Acc:AED98243.1]
AT1G71530.1	AT1G71530	.	Col-0	NMD2	52678.2	UP	2.07	protein kinase domain-containing protein [Source:EMBL;Acc:AEE35211.1]
CUFF.1667.1	AT1G43140	.	upf1-5	NMD2	52571.4	UP	0.83	cullin-like protein [Source:EMBL;Acc:AEE31948.1]
AT3G61880.1	AT3G61880	CYP78A9	Col-0	upf3-1	52485.1	UP	1.91	cytochrome p450 78a9 [Source:EMBL;Acc:AEE80273.1]
CUFF.9933.2	AT5G11310	.	Col-0	upf3-1	52375.1	UP	3.14	pentatricopeptide repeat-containing protein [Source:EMBL;Acc:AED91658.1]
CUFF.666.2	AT1G13970	.	Col-0	NMD2	52253.4	UP	1.77	uncharacterized protein [Source:EMBL;Acc:AEE29091.1]
CUFF.1961.2	AT1G52155	.	Col-0	NMD2	52090.1	UP	4.49	uncharacterized protein [Source:EMBL;Acc:AEE32763.1]
CUFF.6696.1	AT3G45860	CRK4	Col-0	upf3-1	52083.6	DOWN	0.26	cysteine-rich receptor-like protein kinase 4 [Source:EMBL;Acc:AEE78083.1]
AT2G03020.1	AT2G03020	.	upf1-5	NMD2	51958.7	DOWN	0.67	Heat shock protein HSP20/alpha crystallin family protein [Source:EMBL;Acc:AEC05655.1]
TCONS_00030086	XLOC_014128	RPPL1	Col-0	upf3-1	51878.5	UP	1.59
AT4G35290.2	AT4G35290	GLUR2	upf1-5	upf3-1	51788.6	UP	2.51	glutamate receptor 3.2 [Source:EMBL;Acc:AEE86491.1]
CUFF.11205.3	AT5G45840	.	Col-0	NMD2	51677.4	UP	0.83	leucine-rich repeat protein kinase-like protein [Source:EMBL;Acc:AED95306.1]
AT1G03710.1	AT1G03710	.	upf1-5	upf3-1	51672	DOWN	1.18	cystatin/monellin-related protein [Source:EMBL;Acc:AEE27601.1]
AT4G15210.2	AT4G15210	ATBETA-AMY	upf1-5	NMD2	51598.3	DOWN	0.26	beta-amylase 5 [Source:EMBL;Acc:AEE83569.1]
AT1G69720.2	AT1G69720	HO3	Col-0	upf3-1	51441.6	UP	0.52	heme oxygenase 3 [Source:EMBL;Acc:AEE34967.1]
AT2G21590.1	AT2G21590	APL4	upf1-5	upf3-1	50962.7	DOWN	3.53	putative glucose-1-phosphate adenylyltransferase large subunit [Source:EMBL;Acc:AEC07200.1]
CUFF.11514.2	AT5G52270	.	upf1-5	upf3-1	50813.4	UP	2.43	vesicle transport protein SEC22 [Source:EMBL;Acc:AED96194.1]
AT5G26920.2	AT5G26920	CBP60G	Col-0	upf1-5	50811.9	UP	1.91	Cam-binding protein 60-like G [Source:EMBL;Acc:AED93627.1]
AT5G24040.1	AT5G24040	.	Col-0	NMD2	50515.9	UP	1.19	uncharacterized protein [Source:EMBL;Acc:AED93249.1]
AT1G76650.3	AT1G76650	CML38	Col-0	NMD2	50277.8	DOWN	2.45	calcium-binding protein CML38 [Source:EMBL;Acc:AEE35871.1]
CUFF.4774.1	AT2G40860	.	Col-0	upf3-1	50277.6	DOWN	2.42	putative protein phosphatase 2C 31 [Source:EMBL;Acc:AEC09891.1]
AT1G27110.1	AT1G27110	.	Col-0	upf1-5	50239.6	UP	1.03	StaR-like protein domain-containing protein [Source:EMBL;Acc:AEE30781.1]
CUFF.1156.1	AT1G23935	.	Col-0	NMD2	50037.8	UP	2.29	uncharacterized protein [Source:EMBL;Acc:AEE30451.1]
TCONS_00038349	XLOC_018121	AT3G27473	upf3-1	NMD2	49968.2	UP	1.51
AT4G25350.1	AT4G25350	SHB1	upf1-5	NMD2	49837.8	UP	0.89	phosphate transporter PHO1-4 [Source:EMBL;Acc:AEE85045.1]
AT4G22110.1	AT4G22110	.	Col-0	upf3-1	49734.5	UP	1.56	alcohol dehydrogenase-like 5 [Source:EMBL;Acc:AEE84552.1]
AT1G03710.1	AT1G03710	.	Col-0	upf1-5	49529.8	UP	1.18	cystatin/monellin-related protein [Source:EMBL;Acc:AEE27601.1]
AT1G52560.2	AT1G52560	HSP26.5	upf1-5	NMD2	49331.5	UP	0.96	HSP20-like chaperone [Source:EMBL;Acc:AEE32822.1]
CUFF.6652.2	AT3G44730	ATKP1	Col-0	upf1-5	49274.9	UP	1.83	kinesin-like protein 1 [Source:EMBL;Acc:AEE77940.1]
CUFF.6633.1	AT3G44290	anac060	Col-0	upf3-1	49172.5	UP	0.19	NAC domain containing protein 60 [Source:EMBL;Acc:AEE77885.1]
TCONS_00022549	XLOC_010522	LECRK53	Col-0	upf3-1	49093.4	UP	0.79
AT5G08480.2	AT5G08480	.	upf3-1	NMD2	49071.7	UP	1.44	VQ motif-containing protein [Source:EMBL;Acc:AED91308.1]
CUFF.7615.2	AT4G00990	.	upf1-5	upf3-1	49029.4	UP	8.46	Transcription factor jumonji (jmjC) domain-containing protein [Source:EMBL;Acc:AEE81964.1]
CUFF.7701.1	AT4G02485	.	Col-0	NMD2	48844.1	UP	5.55	oxidoreductase, 2OG-Fe(II) oxygenase family pro [Source:EMBL;Acc:AEE82179.1]
AT1G69720.2	AT1G69720	HO3	Col-0	NMD2	48828.1	UP	0.49	heme oxygenase 3 [Source:EMBL;Acc:AEE34967.1]
CUFF.10348.2	AT5G19560	ATROPGEF10	upf1-5	NMD2	48671.1	UP	1.15	ROP uanine nucleotide exchange factor 10 [Source:EMBL;Acc:AED92725.1]
CUFF.4388.2	AT2G33640	.	Col-0	upf3-1	48582.6	UP	0.96	putative S-acyltransferase [Source:EMBL;Acc:AEC08865.1]
CUFF.1780.2	AT1G48280	.	Col-0	upf3-1	48266.1	UP	3.95	hydroxyproline-rich glycoprotein-like protein [Source:EMBL;Acc:AEE32271.1]
CUFF.10210.3	AT5G16900	.	upf1-5	NMD2	48259.1	UP	0.71	putative LRR receptor-like serine/threonine-protein kinase [Source:EMBL;Acc:AED92356.1]
TCONS_00019892	XLOC_009399	AT2G23200	upf3-1	NMD2	47823.6	UP	2.52
CUFF.483.1	AT1G10095	.	Col-0	NMD2	47787.2	DOWN	2.76	protein prenylyltransferase [Source:EMBL;Acc:AEE28541.1]
CUFF.5581.2	AT3G09600	.	upf1-5	upf3-1	47664.9	UP	6.71	myb family transcription factor [Source:EMBL;Acc:AEE74787.1]
AT4G21900.1	AT4G21900	PRORP3	upf1-5	upf3-1	47583.2	DOWN	8.93	proteinaceous RNase P 3 [Source:EMBL;Acc:AEE84521.1]
CUFF.8269.1	AT4G16620	.	upf3-1	NMD2	47542.8	DOWN	5.04	nodulin MtN21 /EamA-like transporter family protein [Source:EMBL;Acc:AEE83777.1]
CUFF.12069.1	AT5G64450	.	Col-0	upf1-5	47485.4	UP	1.25	uncharacterized protein [Source:EMBL;Acc:AED97894.1]
AT1G52560.2	AT1G52560	HSP26.5	upf1-5	upf3-1	47476.1	UP	0.92	HSP20-like chaperone [Source:EMBL;Acc:AEE32822.1]
AT1G53200.2	AT1G53200	.	Col-0	upf3-1	47445.1	UP	5.86	uncharacterized protein [Source:EMBL;Acc:AEE32907.1]
AT4G20400.2	AT4G20400	JMJ14	Col-0	upf1-5	47157.2	UP	7.62	JUMONJI 14 protein [Source:EMBL;Acc:AEE84325.1]
TCONS_00022549	XLOC_010522	LECRK53	Col-0	upf1-5	47013.3	UP	0.76
CUFF.9254.1	AT4G36580	.	upf3-1	NMD2	46982.7	DOWN	3.3	AAA-type ATPase family protein [Source:EMBL;Acc:AEE86674.1]
CUFF.247.2	AT1G05950	.	Col-0	NMD2	46980.7	UP	3.5	uncharacterized protein [Source:EMBL;Acc:AEE27922.1]
CUFF.9452.1	AT5G01660	.	Col-0	upf3-1	46547.3	UP	2.17	uncharacterized protein [Source:EMBL;Acc:AED90373.1]
CUFF.786.1	AT1G16140	WAKL3	Col-0	upf3-1	46496.9	UP	1.21	pseudogene.[Source:TAIR;Acc:AT1G16140]
CUFF.10919.2	AT5G39970	.	Col-0	NMD2	46250.9	UP	7.72	uncharacterized protein [Source:EMBL;Acc:AED94497.1]
AT4G23130.2	AT4G23130	CRK5	upf1-5	upf3-1	46224.2	DOWN	2.13	cysteine-rich receptor-like protein kinase 5 [Source:EMBL;Acc:AEE84713.1]
AT2G20080.2	AT2G20080	.	upf3-1	NMD2	46072.3	DOWN	2.68	uncharacterized protein [Source:EMBL;Acc:AEC06962.1]
AT1G79580.2	AT1G79580	SMB	Col-0	upf3-1	45892	UP	2.66	protein SOMBRERO [Source:EMBL;Acc:AEE36268.1]
AT2G35140.1	AT2G35140	.	upf1-5	upf3-1	45602.2	UP	0.85	DCD (Development and Cell Death) domain protein [Source:EMBL;Acc:AEC09072.1]
CUFF.11815.1	AT5G58910	LAC16	Col-0	upf3-1	45533.2	UP	2.11	laccase 16 [Source:EMBL;Acc:AED97116.1]
CUFF.9314.2	AT4G37900	.	Col-0	upf1-5	45425.4	UP	1.46	uncharacterized protein [Source:EMBL;Acc:AEE86851.1]
CUFF.8236.4	AT4G15955	.	upf1-5	NMD2	45256.9	UP	2.93	epoxide hydrolase-related protein [Source:EMBL;Acc:AEE83672.1]
CUFF.3376.3	AT2G04050	DTXL1	Col-0	NMD2	45242.8	UP	7.72	MATE efflux family protein [Source:EMBL;Acc:AEC05792.1]
TCONS_00021187	XLOC_009968	PCMP-E19	Col-0	NMD2	45231.5	UP	0.91
CUFF.5389.1	AT3G05400	SUGTL5	upf1-5	upf3-1	45007	UP	4.57	sugar transporter ERD6-like 12 [Source:EMBL;Acc:AEE74234.1]
AT4G21900.1	AT4G21900	PRORP3	Col-0	upf3-1	44952.6	DOWN	8.43	proteinaceous RNase P 3 [Source:EMBL;Acc:AEE84521.1]
CUFF.7956.2	AT4G10800	.	Col-0	upf3-1	44912.9	UP	3.04	uncharacterized protein [Source:EMBL;Acc:AEE82930.1]
AT2G44480.2	AT2G44480	BGLU17	Col-0	upf1-5	44807.1	UP	0.93	beta glucosidase 17 [Source:EMBL;Acc:AEC10427.1]
CUFF.1156.1	AT1G23935	.	Col-0	upf3-1	44799.4	UP	2.05	uncharacterized protein [Source:EMBL;Acc:AEE30451.1]
CUFF.3996.1	AT2G25810	TIP4%3B1	Col-0	upf3-1	44702.7	UP	2.71	aquaporin TIP4-1 [Source:EMBL;Acc:AEC07755.1]
CUFF.64.3	AT1G02670	.	upf1-5	upf3-1	44522.8	DOWN	1.27	putative DNA repair protein [Source:EMBL;Acc:AEE27456.1]
CUFF.7210.3	AT3G56570	.	Col-0	NMD2	44485.2	UP	2.58	SET domain-containing protein [Source:EMBL;Acc:AEE79536.1]
CUFF.2125.7	AT1G55810	UKL3	upf3-1	NMD2	44468.1	DOWN	10.57	putative uracil phosphoribosyltransferase [Source:EMBL;Acc:AEE33302.1]
CUFF.5184.2	AT3G01550	ATPPT2	Col-0	upf3-1	44447.6	UP	5.08	phosphoenolpyruvate (pep)/phosphate translocator 2 [Source:EMBL;Acc:AEE73687.1]
AT1G50410.1	AT1G50410	.	Col-0	upf1-5	44274.2	DOWN	10.69	SNF2 and helicase domain-containing protein [Source:EMBL;Acc:AEE32545.1]
CUFF.7354.2	AT3G59570	.	Col-0	upf3-1	44270.4	UP	1.41	RabGAP/TBC domain-containing protein [Source:EMBL;Acc:AEE79940.1]
CUFF.2890.2	AT1G73860	.	Col-0	upf1-5	44023.6	UP	0.22	putative Kinesin motor protein-related protein [Source:EMBL;Acc:AEE35517.1]
TCONS_00043181	XLOC_020791	AT4G11690	upf1-5	upf3-1	44015	DOWN	1.58
CUFF.2444.2	AT1G64480	CBL8	upf3-1	NMD2	43900.8	DOWN	1.78	calcineurin B-like protein 8 [Source:EMBL;Acc:AEE34245.1]
CUFF.10084.2	AT5G14610	RH46	Col-0	upf1-5	43742.7	UP	6.24	DEAD-box ATP-dependent RNA helicase 46 [Source:EMBL;Acc:AED92055.1]
AT1G73210.1	AT1G73210	.	Col-0	upf1-5	43665.8	DOWN	4.15	uncharacterized protein [Source:EMBL;Acc:AEE35429.1]
CUFF.10467.3	AT5G22750	RAD5	upf1-5	NMD2	43498.9	DOWN	3.79	DNA/RNA helicase protein RAD5 [Source:EMBL;Acc:AED93070.1]
CUFF.827.4	AT1G16930	.	upf1-5	upf3-1	43326.4	DOWN	4.1	F-box/RNI-like/FBD-like domains-containing protein [Source:EMBL;Acc:AEE29523.1]
CUFF.3313.1	AT2G02148	.	Col-0	upf3-1	43318.4	DOWN	1.88	uncharacterized protein [Source:EMBL;Acc:AEC05552.1]
CUFF.7942.3	AT4G10510	.	upf3-1	NMD2	43248.7	DOWN	1.22	Subtilase family protein [Source:EMBL;Acc:AEE82892.1]
AT1G60930.1	AT1G60930	RECQL4B	upf3-1	NMD2	43162.3	UP	2.11	RECQ helicase L4B [Source:EMBL;Acc:AEE33749.1]
CUFF.10530.1	AT5G23990	ATFRO5	upf3-1	NMD2	42959.9	UP	1.36	ferric reduction oxidase 5 [Source:EMBL;Acc:AED93243.1]
CUFF.5771.1	AT3G13432	.	Col-0	NMD2	42767.7	UP	0.87	uncharacterized protein [Source:EMBL;Acc:AEE75350.1]
AT1G76650.3	AT1G76650	CML38	upf1-5	NMD2	42694.5	DOWN	2.08	calcium-binding protein CML38 [Source:EMBL;Acc:AEE35871.1]
CUFF.10919.2	AT5G39970	.	Col-0	upf3-1	42676.4	UP	7.13	uncharacterized protein [Source:EMBL;Acc:AED94497.1]
CUFF.50.1	AT1G02270	.	upf1-5	upf3-1	42673.5	UP	6.66	uncharacterized calcium-binding protein [Source:EMBL;Acc:AEE27408.1]
AT4G15210.2	AT4G15210	ATBETA-AMY	Col-0	NMD2	42570.9	DOWN	0.22	beta-amylase 5 [Source:EMBL;Acc:AEE83569.1]
TCONS_00063341	XLOC_030132	AT5G33399	Col-0	upf1-5	42352.9	UP	0.47
CUFF.10792.1	AT5G35940	.	upf1-5	NMD2	42330	UP	3.08	jacalin lectin family protein [Source:EMBL;Acc:AED94030.1]
TCONS_00019892	XLOC_009399	AT2G23200	upf1-5	upf3-1	42251.1	DOWN	2.23
CUFF.7294.1	AT3G58150	.	Col-0	NMD2	42199.8	UP	4.82	Optic atrophy 3 protein (OPA3) [Source:EMBL;Acc:AEE79748.1]
AT1G73210.1	AT1G73210	.	upf1-5	upf3-1	42170.1	UP	4.01	uncharacterized protein [Source:EMBL;Acc:AEE35429.1]
CUFF.7701.1	AT4G02485	.	Col-0	upf1-5	42162	UP	4.79	oxidoreductase, 2OG-Fe(II) oxygenase family pro [Source:EMBL;Acc:AEE82179.1]
CUFF.4388.2	AT2G33640	.	Col-0	NMD2	42066.6	UP	0.83	putative S-acyltransferase [Source:EMBL;Acc:AEC08865.1]
CUFF.4913.7	AT2G43500	NLP8	Col-0	upf1-5	41898.5	UP	3.61	RWP-RK domain-containing protein [Source:EMBL;Acc:AEC10283.1]
CUFF.11849.2	AT5G59650	PAM74	Col-0	upf1-5	41857.6	UP	0.41	leucine-rich repeat protein kinase-like protein [Source:EMBL;Acc:AED97216.1]
AT5G51910.2	AT5G51910	TCP19	upf3-1	NMD2	41844.6	DOWN	1.8	transcription factor TCP19 [Source:EMBL;Acc:AED96145.1]
CUFF.3718.2	AT2G19490	.	upf3-1	NMD2	41815.7	DOWN	4.91	DNA repair protein recA-like 3 [Source:EMBL;Acc:AEC06888.1]
AT3G54730.3	AT3G54730	.	Col-0	NMD2	41781.3	UP	0.27	uncharacterized protein [Source:EMBL;Acc:AEE79273.1]
AT4G21200.1	AT4G21200	ATGA2OX8	upf1-5	NMD2	41761.7	UP	0.63	gibberellin 2-beta-dioxygenase 8 [Source:EMBL;Acc:AEE84421.1]
AT4G12690.2	AT4G12690	.	upf1-5	upf3-1	41741.3	UP	6.52	uncharacterized protein [Source:EMBL;Acc:AEE83164.1]
TCONS_00059673	XLOC_028451	HEC1	upf1-5	NMD2	41579	UP	0.75
CUFF.3613.2	AT2G17050	.	upf1-5	NMD2	41542	UP	0.76	TIR-NBS-LRR class disease resistance protein [Source:EMBL;Acc:AEC06580.1]
CUFF.11205.5	AT5G45840	.	Col-0	NMD2	41368.5	UP	0.72	leucine-rich repeat protein kinase-like protein [Source:EMBL;Acc:AED95306.1]
AT2G24600.3	AT2G24600	.	upf1-5	upf3-1	41334.1	DOWN	3.09	ankyrin repeat-containing protein [Source:EMBL;Acc:AEC07600.1]
AT1G19115.2	AT1G19115	.	upf1-5	upf3-1	41307.8	UP	0.99	uncharacterized protein [Source:EMBL;Acc:AEE29806.1]
CUFF.1021.1	AT1G20720	.	Col-0	upf3-1	41180.3	UP	1.8	RAD3-like DNA-binding helicase protein [Source:EMBL;Acc:AEE30014.1]
AT1G71530.1	AT1G71530	.	Col-0	upf1-5	41179.1	UP	1.62	protein kinase domain-containing protein [Source:EMBL;Acc:AEE35211.1]
CUFF.10302.4	AT5G18820	EMB3007	Col-0	upf3-1	41158.4	UP	2.9	TCP-1/cpn60 chaperonin family protein [Source:EMBL;Acc:AED92616.1]
CUFF.7448.3	AT3G61380	.	upf1-5	upf3-1	41121.2	UP	4.47	Phosphatidylinositol N-acetyglucosaminlytransferase subunit P-like protein [Source:EMBL;Acc:AEE80192.1]
CUFF.10302.4	AT5G18820	EMB3007	upf3-1	NMD2	41077.6	DOWN	2.9	TCP-1/cpn60 chaperonin family protein [Source:EMBL;Acc:AED92616.1]
CUFF.10830.1	AT5G37500	GORK	Col-0	upf1-5	41043.2	UP	3.07	Potassium channel GORK [Source:EMBL;Acc:AED94198.1]
AT4G28530.1	AT4G28530	anac074	Col-0	NMD2	41018	UP	2.69	NAC domain containing protein 74 [Source:EMBL;Acc:AEE85501.1]
CUFF.7390.2	AT3G60286	.	upf3-1	NMD2	40976.4	UP	8.67	uncharacterized protein [Source:EMBL;Acc:AEE80038.1]
CUFF.2124.3	AT1G55790	.	upf3-1	NMD2	40938.5	UP	3.17	uncharacterized protein [Source:EMBL;Acc:AEE33297.1]
AT3G47050.2	AT3G47050	.	upf1-5	upf3-1	40822.5	DOWN	0.12	beta-glucosidase [Source:EMBL;Acc:AEE78238.1]
AT2G42920.1	AT2G42920	PCMP-E75	Col-0	upf3-1	40593.6	DOWN	2.21	pentatricopeptide repeat-containing protein [Source:EMBL;Acc:AEC10187.1]
AT2G24680.2	AT2G24680	REM12	upf1-5	upf3-1	40453.2	DOWN	0.8	B3 domain-containing protein REM12 [Source:EMBL;Acc:AEC07612.1]
CUFF.4774.1	AT2G40860	.	upf1-5	upf3-1	40443.4	DOWN	1.95	putative protein phosphatase 2C 31 [Source:EMBL;Acc:AEC09891.1]
AT4G36010.2	AT4G36010	.	upf1-5	NMD2	40421.1	UP	4	pathogenesis-related thaumatin family protein [Source:EMBL;Acc:AEE86602.1]
TCONS_00030086	XLOC_014128	RPPL1	Col-0	upf1-5	40185.4	UP	1.23
TCONS_00022549	XLOC_010522	LECRK53	upf3-1	NMD2	40130.3	DOWN	0.79
AT5G11320.1	AT5G11320	YUC4	upf3-1	NMD2	40110.1	UP	0.27	Flavin-binding monooxygenase family protein [Source:EMBL;Acc:AED91659.1]
CUFF.10875.2	AT5G38590	.	Col-0	upf3-1	40043.8	UP	4.79	FBD-associated F-box protein [Source:EMBL;Acc:AED94339.1]
AT4G36080.3	AT4G36080	.	upf1-5	upf3-1	40028.5	DOWN	2.42	transformation/transcription domain-associated protein [Source:EMBL;Acc:AEE86612.1]
AT3G09080.1	AT3G09080	.	Col-0	upf1-5	39886.4	DOWN	0.42	transducin/WD40 domain-containing protein [Source:EMBL;Acc:AEE74717.1]
AT3G61390.2	AT3G61390	PUB36	Col-0	upf3-1	39885.1	DOWN	0.73	U-box domain-containing protein 36 [Source:EMBL;Acc:AEE80194.1]
AT1G17960.1	AT1G17960	.	upf3-1	NMD2	39862.1	UP	1.16	threonyl-tRNA synthetase [Source:EMBL;Acc:AEE29656.1]
CUFF.3613.2	AT2G17050	.	Col-0	NMD2	39768	UP	0.76	TIR-NBS-LRR class disease resistance protein [Source:EMBL;Acc:AEC06580.1]
AT5G43990.1	AT5G43990	SUVR2	Col-0	upf3-1	39734.8	UP	2.39	histone-lysine N-methyltransferase SUVR2 [Source:EMBL;Acc:AED95045.1]
CUFF.9236.2	AT4G36150	.	upf1-5	NMD2	39713	UP	1.14	TIR-NBS-LRR class disease resistance protein [Source:EMBL;Acc:AEE86625.1]
AT1G01480.1	AT1G01480	ACS2	Col-0	NMD2	39636.4	UP	1.59	1-aminocyclopropane-1-carboxylate synthase 2 [Source:EMBL;Acc:AEE27294.1]
CUFF.9187.2	AT4G35030	.	Col-0	upf3-1	39562.5	UP	3.79	protein kinase-like protein [Source:EMBL;Acc:AEE86451.1]
CUFF.7691.2	AT4G02280	SUS3	upf1-5	NMD2	39402.6	UP	1.74	sucrose synthase 3 [Source:EMBL;Acc:AEE82150.1]
AT2G22140.1	AT2G22140	ATEME1B	Col-0	upf3-1	39283.2	UP	2.96	essential meiotic endonuclease 1B [Source:EMBL;Acc:AEC07270.1]
CUFF.232.1	AT1G05700	.	Col-0	NMD2	39227	UP	3.14	Leucine-rich repeat transmembrane protein kinase protein [Source:EMBL;Acc:AEE27878.1]
CUFF.11731.2	AT5G57090	EIR1	Col-0	upf3-1	39131	UP	9.55	auxin efflux carrier component 2 [Source:EMBL;Acc:AED96845.1]
CUFF.9603.2	AT5G04620	ATBIOF	upf1-5	upf3-1	38961.7	UP	8.05	8-amino-7-oxononanoate synthase [Source:EMBL;Acc:AED90766.1]
AT3G50120.1	AT3G50120	.	upf3-1	NMD2	38917.2	UP	1.11	uncharacterized protein [Source:EMBL;Acc:AEE78628.1]
TCONS_00011694	XLOC_005288	AT1G22960	upf3-1	NMD2	38836.9	DOWN	2.97
CUFF.9577.1	AT5G04110	GYRB3	Col-0	upf1-5	38814.8	DOWN	8.06	DNA gyrase B3 [Source:EMBL;Acc:AED90699.1]
CUFF.5568.1	AT3G09240	.	upf1-5	upf3-1	38780.2	UP	0.95	Protein kinase protein with tetratricopeptide repeat domain [Source:EMBL;Acc:AEE74741.1]
AT1G01560.2	AT1G01560	ATMPK11	Col-0	upf1-5	38777.7	UP	0.93	mitogen-activated protein kinase 11 [Source:EMBL;Acc:AEE27305.1]
CUFF.4516.1	AT2G36270	ABI5	upf1-5	upf3-1	38701.7	DOWN	0.73	protein abscisic acid-insensitive 5 [Source:EMBL;Acc:AEC09226.1]
CUFF.6328.3	AT3G24890	ATVAMP728	Col-0	upf3-1	38646.9	UP	4.51	vesicle-associated membrane protein 728 [Source:EMBL;Acc:AEE76958.1]
CUFF.11402.2	AT5G49800	.	upf1-5	NMD2	38636.2	UP	2.84	lipid-binding START domain-containing protein [Source:EMBL;Acc:AED95857.1]
CUFF.6498.1	AT3G28370	.	upf3-1	NMD2	38626.8	DOWN	5.07	uncharacterized protein [Source:EMBL;Acc:AEE77438.1]
AT3G63440.1	AT3G63440	ATCKX6	upf1-5	NMD2	38568.2	DOWN	8.75	cytokinin oxidase/dehydrogenase 6 [Source:EMBL;Acc:AEE80482.1]
TCONS_00056390	XLOC_027031	AT5G41765	upf3-1	NMD2	38518	DOWN	2.73
TCONS_00002590	XLOC_001046	AT1G20300	upf1-5	NMD2	38512.9	DOWN	5.75
TCONS_00022549	XLOC_010522	LECRK53	upf1-5	NMD2	38430	DOWN	0.76
TCONS_00013565	XLOC_006305	ATPUP20	Col-0	NMD2	38405	UP	0.65
AT5G42040.1	AT5G42040	RPN12b	Col-0	NMD2	38320.7	UP	0.77	26S proteasome non-ATPase regulatory subunit RPN12B [Source:EMBL;Acc:AED94758.1]
AT1G73370.2	AT1G73370	SUS6	Col-0	upf3-1	38256.4	UP	2.59	sucrose synthase 6 [Source:EMBL;Acc:AEE35451.1]
CUFF.7942.3	AT4G10510	.	Col-0	NMD2	38208.2	DOWN	1.08	Subtilase family protein [Source:EMBL;Acc:AEE82892.1]
CUFF.11815.1	AT5G58910	LAC16	upf1-5	upf3-1	38187.5	UP	2.11	laccase 16 [Source:EMBL;Acc:AED97116.1]
CUFF.10875.2	AT5G38590	.	Col-0	NMD2	38154	UP	4.57	FBD-associated F-box protein [Source:EMBL;Acc:AED94339.1]
AT5G46220.1	AT5G46220	.	Col-0	upf3-1	38076.8	UP	2.92	uncharacterized protein [Source:EMBL;Acc:AED95354.1]
AT4G36010.1	AT4G36010	.	Col-0	NMD2	37919.3	UP	1.5	pathogenesis-related thaumatin family protein [Source:EMBL;Acc:AEE86602.1]
AT1G01480.2	AT1G01480	ACS2	upf1-5	NMD2	37918.8	DOWN	0.91	1-aminocyclopropane-1-carboxylate synthase 2 [Source:EMBL;Acc:AEE27294.1]
AT3G19210.2	AT3G19210	RAD54	upf1-5	upf3-1	37761.1	DOWN	0.63	Rad54-like protein [Source:EMBL;Acc:AEE76208.1]
AT2G04170.2	AT2G04170	.	Col-0	NMD2	37733.5	UP	2.8	TRAF-like family protein [Source:EMBL;Acc:AEC05806.1]
CUFF.11699.2	AT5G56290	PEX5	upf1-5	upf3-1	37727.2	UP	11.9	peroxin 5 [Source:EMBL;Acc:AED96745.1]
CUFF.11252.2	AT5G47010	UPF1	upf1-5	upf3-1	37720.1	UP	5.84	Regulator of nonsense transcripts 1-like protein [Source:EMBL;Acc:AED95457.1]
CUFF.1598.3	AT1G34340	.	upf3-1	NMD2	37695.2	DOWN	5.4	alpha/beta-hydrolase domain-containing protein [Source:EMBL;Acc:AEE31698.1]
CUFF.1526.2	AT1G32750	HAF01	Col-0	upf1-5	37689.3	UP	5.68	transcription initiation factor TFIID subunit 1-A [Source:EMBL;Acc:AEE31524.1]
AT1G52030.2	AT1G52030	MBP2	upf1-5	NMD2	37641.9	DOWN	0.78	myrosinase-binding protein 2 [Source:EMBL;Acc:AEE32748.1]
TCONS_00019892	XLOC_009399	AT2G23200	Col-0	upf3-1	37574.7	DOWN	1.98
CUFF.4943.2	AT2G44065	.	Col-0	upf3-1	37531.8	DOWN	26.06	ribosomal protein L2-like protein [Source:EMBL;Acc:AEC10369.1]
TCONS_00004210	XLOC_001809	AT1G34300	Col-0	upf1-5	37497.6	DOWN	4.23
CUFF.2616.1	AT1G68110	.	upf1-5	upf3-1	37459.2	DOWN	3.44	putative clathrin assembly protein [Source:EMBL;Acc:AEE34750.1]
AT1G80960.1	AT1G80960	.	upf3-1	NMD2	37414.4	UP	2.98	F-box protein [Source:EMBL;Acc:AEE36474.1]
AT1G26730.1	AT1G26730	PHO1-H7	Col-0	upf1-5	37229.3	DOWN	0.8	phosphate transporter PHO1-7 [Source:EMBL;Acc:AEE30725.1]
AT5G54130.4	AT5G54130	.	upf1-5	upf3-1	37158.1	UP	3.8	calcium-binding endonuclease/exonuclease/phosphatase family protein [Source:EMBL;Acc:AED96454.1]
AT4G01925.1	AT4G01925	.	upf1-5	NMD2	37136.7	UP	1.42	cysteine/histidine-rich C1 domain-containing protein [Source:EMBL;Acc:AEE82100.1]
CUFF.9942.2	AT5G11470	.	upf1-5	NMD2	36952.6	UP	1.22	bromo-adjacent homology (BAH) domain-containing protein [Source:EMBL;Acc:AED91683.1]
AT1G04050.1	AT1G04050	SUVR1	Col-0	upf3-1	36940.4	DOWN	0.96	histone-lysine N-methyltransferase SUVR1 [Source:EMBL;Acc:AEE27650.1]
AT2G30820.2	AT2G30820	.	upf3-1	NMD2	36862.3	DOWN	1.74	uncharacterized protein [Source:EMBL;Acc:AEC08445.1]
AT2G38995.1	AT2G38995	.	Col-0	upf1-5	36751.8	UP	2.33	O-acyltransferase (WSD1-like) family protein [Source:EMBL;Acc:AEC09622.1]
CUFF.6450.1	AT3G27330	.	Col-0	NMD2	36659.9	UP	0.99	C3H4 type zinc finger protein [Source:EMBL;Acc:AEE77301.1]
AT1G04050.1	AT1G04050	SUVR1	upf1-5	upf3-1	36585.4	DOWN	0.95	histone-lysine N-methyltransferase SUVR1 [Source:EMBL;Acc:AEE27650.1]
AT4G11200.1	AT4G11200	.	Col-0	upf3-1	36562.4	UP	0.47	transposable element gene.[Source:TAIR;Acc:AT4G11200]
CUFF.852.1	AT1G17340	SAC5	Col-0	upf3-1	36541.2	UP	5.83	Phosphoinositide phosphatase family protein [Source:EMBL;Acc:AEE29574.1]
CUFF.4774.1	AT2G40860	.	upf3-1	NMD2	36464.6	UP	1.75	putative protein phosphatase 2C 31 [Source:EMBL;Acc:AEC09891.1]
AT5G61560.2	AT5G61560	PUB51	upf1-5	upf3-1	36420.8	DOWN	2.7	U-box domain-containing protein 51 [Source:EMBL;Acc:AED97489.1]
TCONS_00063341	XLOC_030132	AT5G33399	Col-0	upf3-1	36400.5	UP	0.41
AT4G28530.1	AT4G28530	anac074	upf3-1	NMD2	36277.5	UP	2.69	NAC domain containing protein 74 [Source:EMBL;Acc:AEE85501.1]
AT5G08480.2	AT5G08480	.	Col-0	upf3-1	36219.8	DOWN	1.06	VQ motif-containing protein [Source:EMBL;Acc:AED91308.1]
CUFF.1609.1	AT1G34750	.	Col-0	upf3-1	36176.6	UP	7.97	putative protein phosphatase 2C 10 [Source:EMBL;Acc:AEE31734.1]
CUFF.5184.2	AT3G01550	ATPPT2	upf1-5	upf3-1	36154.7	UP	5.08	phosphoenolpyruvate (pep)/phosphate translocator 2 [Source:EMBL;Acc:AEE73687.1]
AT1G63630.2	AT1G63630	.	upf3-1	NMD2	36106.9	UP	0.61	pentatricopeptide (PPR) repeat-containing protein [Source:EMBL;Acc:AEE34121.1]
TCONS_00043181	XLOC_020791	AT4G11690	Col-0	upf3-1	36073.2	DOWN	1.29
AT5G63595.1	AT5G63595	FLS4	Col-0	upf3-1	36017.7	UP	4.19	flavonol synthase 4 [Source:EMBL;Acc:AED97773.1]
CUFF.9939.2	AT5G11440	CID5	Col-0	upf3-1	35937.8	UP	3.07	CTC-interacting domain 5 [Source:EMBL;Acc:AED91680.1]
AT2G40810.2	AT2G40810	ATATG18C	upf1-5	upf3-1	35879.1	DOWN	4.41	ATG18c-like protein [Source:EMBL;Acc:AEC09883.1]
TCONS_00013564	XLOC_006305	ATPUP20	upf1-5	NMD2	35849	UP	2.06
AT4G04490.1	AT4G04490	CRK36	upf1-5	NMD2	35828.8	UP	1.35	cysteine-rich receptor-like protein kinase 36 [Source:EMBL;Acc:AEE82394.1]
AT4G27250.1	AT4G27250	.	upf3-1	NMD2	35827.5	UP	0.78	Rossmann-fold NAD(P)-binding domain-containing protein [Source:EMBL;Acc:AEE85316.1]
AT4G23200.1	AT4G23200	CRK12	upf3-1	NMD2	35817.8	UP	0.63	putative cysteine-rich receptor-like protein kinase 12 [Source:EMBL;Acc:AEE84721.1]
AT2G21590.1	AT2G21590	APL4	upf3-1	NMD2	35734.5	UP	2.47	putative glucose-1-phosphate adenylyltransferase large subunit [Source:EMBL;Acc:AEC07200.1]
CUFF.11731.2	AT5G57090	EIR1	Col-0	NMD2	35726.4	UP	8.72	auxin efflux carrier component 2 [Source:EMBL;Acc:AED96845.1]
CUFF.10872.1	AT5G38540	.	upf3-1	NMD2	35660.4	UP	2.78	jacalin lectin family protein [Source:EMBL;Acc:AED94332.1]
AT3G58270.2	AT3G58270	.	Col-0	upf1-5	35482.4	DOWN	1.08	phospholipase-like protein (PEARLI 4) with TRAF-like domain [Source:EMBL;Acc:AEE79762.1]
CUFF.10875.2	AT5G38590	.	Col-0	upf1-5	35460.5	UP	4.25	FBD-associated F-box protein [Source:EMBL;Acc:AED94339.1]
CUFF.3213.1	AT1G80190	PSF1	Col-0	NMD2	35433.8	DOWN	3.34	GINS complex subunit 1 [Source:EMBL;Acc:AEE36368.1]
CUFF.5389.1	AT3G05400	SUGTL5	upf1-5	NMD2	35425.8	UP	3.6	sugar transporter ERD6-like 12 [Source:EMBL;Acc:AEE74234.1]
AT1G63630.2	AT1G63630	.	Col-0	upf3-1	35369.1	DOWN	0.6	pentatricopeptide (PPR) repeat-containing protein [Source:EMBL;Acc:AEE34121.1]
CUFF.3718.2	AT2G19490	.	upf1-5	NMD2	35325.7	DOWN	4.15	DNA repair protein recA-like 3 [Source:EMBL;Acc:AEC06888.1]
CUFF.10630.8	AT5G26180	.	Col-0	upf3-1	35285	DOWN	4.63	NOL1/NOP2/sun family protein [Source:EMBL;Acc:AED93534.1]
CUFF.8145.3	AT4G14368	.	upf1-5	upf3-1	35230	UP	0.19	regulator of chromosome condensation repeat-containing protein [Source:EMBL;Acc:AEE83430.1]
AT1G63380.1	AT1G63380	.	Col-0	upf3-1	35177.3	DOWN	0.54	Rossmann-fold NAD(P)-binding domain-containing protein [Source:EMBL;Acc:AEE34093.1]
CUFF.7807.2	AT4G04900	RIC10	upf1-5	NMD2	35150.5	UP	2.05	ROP-interactive CRIB motif-containing protein 10 [Source:EMBL;Acc:AEE82439.1]
AT5G45340.2	AT5G45340	CYP707A3	Col-0	upf1-5	35039	UP	0.39	abscisic acid 8'-hydroxylase 3 [Source:EMBL;Acc:AED95235.1]
CUFF.10782.2	AT5G35750	AHK2	Col-0	upf1-5	34991.2	UP	6.04	histidine kinase 2 [Source:EMBL;Acc:AED94014.1]
CUFF.11874.6	AT5G60170	.	upf1-5	upf3-1	34903.9	DOWN	8.51	RNA binding (RRM/RBD/RNP motifs) family protein [Source:EMBL;Acc:AED97288.1]
AT4G12690.2	AT4G12690	.	Col-0	upf3-1	34896.5	UP	6.52	uncharacterized protein [Source:EMBL;Acc:AEE83164.1]
AT5G66400.1	AT5G66400	RAB18	Col-0	upf3-1	34797.3	DOWN	13.49	dehydrin Rab18 [Source:EMBL;Acc:AED98208.1]
CUFF.11119.1	AT5G44050	.	Col-0	upf3-1	34788.1	UP	2.38	mate efflux domain-containing protein [Source:EMBL;Acc:AED95052.1]
CUFF.8617.2	AT4G24160	.	Col-0	upf1-5	34777.7	UP	10.51	hydrolase, alpha/beta fold family protein [Source:EMBL;Acc:AEE84856.1]
AT1G01480.1	AT1G01480	ACS2	upf1-5	NMD2	34750.3	UP	1.59	1-aminocyclopropane-1-carboxylate synthase 2 [Source:EMBL;Acc:AEE27294.1]
AT2G01200.1	AT2G01200	IAA32	upf3-1	NMD2	34725.8	DOWN	1.41	auxin-responsive protein IAA32 [Source:EMBL;Acc:AEC05414.1]
AT3G49410.1	AT3G49410	.	Col-0	upf3-1	34651.1	DOWN	1.65	Transcription factor IIIC, subunit 5 [Source:EMBL;Acc:AEE78539.1]
CUFF.9716.2	AT5G06930	.	Col-0	upf1-5	34546	UP	3.62	uncharacterized protein [Source:EMBL;Acc:AED91083.1]
CUFF.2029.3	AT1G53710	.	upf1-5	upf3-1	34538.8	DOWN	7.22	hydrolase/ protein serine/threonine phosphatase [Source:EMBL;Acc:AEE32988.1]
AT3G61680.1	AT3G61680	.	Col-0	upf1-5	34450.2	UP	1	lipase class 3 family protein [Source:EMBL;Acc:AEE80240.1]
CUFF.10874.3	AT5G38565	.	upf3-1	NMD2	34432.9	DOWN	1.96	putative FBD-associated F-box protein [Source:EMBL;Acc:AED94335.1]
CUFF.5574.1	AT3G09370	MYB3R-3	upf3-1	NMD2	34412.1	DOWN	3.51	myb domain protein 3r-3 [Source:EMBL;Acc:AEE74757.1]
TCONS_00006837	XLOC_003220	AT1G64250	Col-0	upf1-5	34382.1	UP	1.37
CUFF.5840.2	AT3G14710	.	Col-0	upf1-5	34377.4	DOWN	0.3	RNI-like protein [Source:EMBL;Acc:AEE75558.1]
AT2G03360.2	AT2G03360	.	Col-0	upf1-5	34255.6	DOWN	0.39	Glycosyltransferase family 61 protein [Source:EMBL;Acc:AEC05692.1]
AT1G65850.1	AT1G65850	.	Col-0	upf1-5	34202.4	DOWN	0.36	TIR-NBS-LRR class disease resistance protein [Source:EMBL;Acc:AEE34432.1]
CUFF.2176.4	AT1G57600	.	Col-0	NMD2	34194.4	UP	6.93	MBOAT (membrane bound O-acyl transferase)-like protein [Source:EMBL;Acc:AEE33440.1]
AT1G19115.2	AT1G19115	.	Col-0	upf3-1	34176.2	UP	0.99	uncharacterized protein [Source:EMBL;Acc:AEE29806.1]
AT5G51910.2	AT5G51910	TCP19	Col-0	NMD2	34117.9	DOWN	1.47	transcription factor TCP19 [Source:EMBL;Acc:AED96145.1]
AT1G09932.2	AT1G09932	.	Col-0	upf3-1	34113.8	UP	2.94	Phosphoglycerate mutase family protein [Source:EMBL;Acc:AEE28517.1]
TCONS_00048137	XLOC_023149	AT4G10600	Col-0	upf3-1	34109.6	DOWN	3.24
AT2G42920.1	AT2G42920	PCMP-E75	upf3-1	NMD2	33998	UP	1.85	pentatricopeptide repeat-containing protein [Source:EMBL;Acc:AEC10187.1]
AT2G03020.1	AT2G03020	.	Col-0	NMD2	33914.3	DOWN	0.44	Heat shock protein HSP20/alpha crystallin family protein [Source:EMBL;Acc:AEC05655.1]
CUFF.4113.2	AT2G27930	.	Col-0	upf1-5	33898.4	UP	1.56	PLATZ transcription factor family protein [Source:EMBL;Acc:AEC08061.1]
CUFF.9701.1	AT5G06510	NF-YA10	Col-0	upf3-1	33822.1	UP	2.31	nuclear transcription factor Y subunit A-10 [Source:EMBL;Acc:AED91026.1]
AT3G28370.1	AT3G28370	.	upf1-5	upf3-1	33813.9	DOWN	3.44	uncharacterized protein [Source:EMBL;Acc:AEE77438.1]
CUFF.9254.1	AT4G36580	.	Col-0	NMD2	33737.1	DOWN	2.37	AAA-type ATPase family protein [Source:EMBL;Acc:AEE86674.1]
CUFF.1425.1	AT1G30540	.	upf3-1	NMD2	33670.4	DOWN	5.36	Actin-like ATPase superfamily protein [Source:EMBL;Acc:AEE31241.1]
CUFF.10989.1	AT5G41580	.	upf3-1	NMD2	33668.4	UP	2.33	RING/U-box domain-containing protein [Source:EMBL;Acc:AED94694.1]
AT4G25190.2	AT4G25190	QWRF7	upf1-5	NMD2	33642.7	UP	0.61	uncharacterized protein [Source:EMBL;Acc:AEE85023.1]
CUFF.9992.2	AT5G12930	.	Col-0	upf1-5	33637.5	UP	2.73	uncharacterized protein [Source:EMBL;Acc:AED91832.1]
TCONS_00023688	XLOC_011030	AT2G05270	upf1-5	NMD2	33562	UP	0.74
AT1G27110.1	AT1G27110	.	Col-0	upf3-1	33534.6	UP	0.69	StaR-like protein domain-containing protein [Source:EMBL;Acc:AEE30781.1]
AT4G36870.1	AT4G36870	BLH2	Col-0	NMD2	33502.9	DOWN	4.32	BEL1-like homeodomain protein 2 [Source:EMBL;Acc:AEE86712.1]
CUFF.12110.4	AT5G65240	.	Col-0	upf3-1	33496.8	UP	2.71	leucine-rich repeat protein kinase-like protein [Source:EMBL;Acc:AED98027.1]
CUFF.2925.2	AT1G74490	.	upf3-1	NMD2	33482.9	UP	1.9	protein kinase domain-containing protein [Source:EMBL;Acc:AEE35599.1]
CUFF.50.1	AT1G02270	.	Col-0	upf3-1	33465.7	UP	6.66	uncharacterized calcium-binding protein [Source:EMBL;Acc:AEE27408.1]
AT4G34580.1	AT4G34580	COW1	Col-0	NMD2	33449.4	UP	0.86	Sec14p-like phosphatidylinositol transfer family protein [Source:EMBL;Acc:AEE86395.1]
AT1G27180.1	AT1G27180	.	Col-0	upf3-1	33437.1	UP	0.85	TIR-NBS-LRR class disease resistance protein [Source:EMBL;Acc:AEE30791.1]
CUFF.9452.1	AT5G01660	.	Col-0	upf1-5	33402.1	UP	1.56	uncharacterized protein [Source:EMBL;Acc:AED90373.1]
AT2G38995.1	AT2G38995	.	upf1-5	upf3-1	33392.4	DOWN	2.33	O-acyltransferase (WSD1-like) family protein [Source:EMBL;Acc:AEC09622.1]
AT5G10250.1	AT5G10250	DOT3	upf1-5	upf3-1	33288.8	DOWN	1.48	Phototropic-responsive NPH3 family protein [Source:EMBL;Acc:AED91513.1]
CUFF.7133.2	AT3G54970	.	upf1-5	upf3-1	33288	DOWN	6.6	D-aminoacid aminotransferase-like PLP-dependent enzyme-like protein [Source:EMBL;Acc:AEE79321.1]
AT5G52660.1	AT5G52660	.	Col-0	upf1-5	33284.6	DOWN	4.27	myb family transcription factor [Source:EMBL;Acc:AED96247.1]
TCONS_00006748	XLOC_003190	CRRSP4	Col-0	upf3-1	33263.8	UP	0.64
CUFF.11119.2	AT5G44050	.	upf1-5	upf3-1	33148.1	UP	1.43	mate efflux domain-containing protein [Source:EMBL;Acc:AED95052.1]
AT2G21590.2	AT2G21590	APL4	upf1-5	NMD2	33136	UP	1.8	putative glucose-1-phosphate adenylyltransferase large subunit [Source:EMBL;Acc:AEC07200.1]
AT5G52660.1	AT5G52660	.	upf1-5	NMD2	33118.8	UP	4.25	myb family transcription factor [Source:EMBL;Acc:AED96247.1]
CUFF.8690.2	AT4G25434	ATNUDT10	Col-0	NMD2	33088.7	DOWN	1.48	nudix hydrolase 10 [Source:EMBL;Acc:AEE85059.1]
AT5G26920.2	AT5G26920	CBP60G	upf1-5	upf3-1	33076.2	DOWN	1.91	Cam-binding protein 60-like G [Source:EMBL;Acc:AED93627.1]
CUFF.483.1	AT1G10095	.	Col-0	upf1-5	32966.4	DOWN	2.76	protein prenylyltransferase [Source:EMBL;Acc:AEE28541.1]
AT4G36870.1	AT4G36870	BLH2	upf1-5	NMD2	32922.8	DOWN	4.24	BEL1-like homeodomain protein 2 [Source:EMBL;Acc:AEE86712.1]
AT3G03500.1	AT3G03500	.	Col-0	upf1-5	32864.5	UP	0.82	TatD related DNase [Source:EMBL;Acc:AEE73951.1]
AT2G21590.1	AT2G21590	APL4	Col-0	upf3-1	32852.1	DOWN	2.27	putative glucose-1-phosphate adenylyltransferase large subunit [Source:EMBL;Acc:AEC07200.1]
AT1G53200.2	AT1G53200	.	Col-0	upf1-5	32829.5	UP	4.06	uncharacterized protein [Source:EMBL;Acc:AEE32907.1]
CUFF.5581.2	AT3G09600	.	upf1-5	NMD2	32812.8	UP	4.62	myb family transcription factor [Source:EMBL;Acc:AEE74787.1]
AT2G33640.1	AT2G33640	.	upf3-1	NMD2	32770.8	UP	0.7	putative S-acyltransferase [Source:EMBL;Acc:AEC08865.1]
AT3G28370.1	AT3G28370	.	upf1-5	NMD2	32704.6	DOWN	3.44	uncharacterized protein [Source:EMBL;Acc:AEE77438.1]
CUFF.202.2	AT1G05120	.	upf1-5	NMD2	32697.6	UP	2.61	Helicase protein with RING/U-box domain [Source:EMBL;Acc:AEE27792.1]
CUFF.6423.1	AT3G26820	.	upf3-1	NMD2	32335	UP	0.91	Esterase/lipase/thioesterase family protein [Source:EMBL;Acc:AEE77219.1]
CUFF.11376.1	AT5G49390	.	Col-0	upf1-5	32319.5	UP	1.96	uncharacterized protein [Source:EMBL;Acc:AED95805.1]
AT1G02190.2	AT1G02190	.	upf1-5	NMD2	32300.6	UP	0.27	putative CER1 protein [Source:EMBL;Acc:AEE27398.1]
AT1G14180.2	AT1G14180	.	upf1-5	NMD2	32229.5	UP	3.67	RING/U-box domain-containing protein [Source:EMBL;Acc:AEE29118.1]
AT1G71530.1	AT1G71530	.	Col-0	upf3-1	32213.7	UP	1.27	protein kinase domain-containing protein [Source:EMBL;Acc:AEE35211.1]
CUFF.4270.2	AT2G31340	emb1381	Col-0	upf1-5	32212.5	UP	3.25	embryo defective 1381 protein [Source:EMBL;Acc:AEC08529.1]
AT2G24680.2	AT2G24680	REM12	Col-0	upf1-5	32180.2	UP	0.8	B3 domain-containing protein REM12 [Source:EMBL;Acc:AEC07612.1]
CUFF.8147.3	AT4G14390	.	Col-0	NMD2	32165.8	UP	0.59	ankyrin repeat-containing protein [Source:EMBL;Acc:AEE83436.1]
AT1G67150.1	AT1G67150	.	Col-0	NMD2	32164.6	UP	0.66	uncharacterized protein [Source:EMBL;Acc:AEE34606.1]
CUFF.6450.1	AT3G27330	.	upf1-5	upf3-1	32142.9	UP	1.51	C3H4 type zinc finger protein [Source:EMBL;Acc:AEE77301.1]
CUFF.1592.2	AT1G34260	FAB1D	upf3-1	NMD2	32142	UP	4.7	protein FAB1D [Source:EMBL;Acc:AEE31690.1]
AT1G01480.1	AT1G01480	ACS2	Col-0	upf3-1	32085.2	UP	1.29	1-aminocyclopropane-1-carboxylate synthase 2 [Source:EMBL;Acc:AEE27294.1]
CUFF.3750.4	AT2G20210	.	upf1-5	upf3-1	32031.4	UP	4.86	leucine-rich repeats-ribonuclease inhibitor domain-containing protein [Source:EMBL;Acc:AEC06982.1]
CUFF.8077.3	AT4G13400	.	Col-0	NMD2	32015.6	UP	4.49	dioxygenase domain-containing protein [Source:EMBL;Acc:AEE83275.1]
AT1G50410.1	AT1G50410	.	upf1-5	upf3-1	31999.4	UP	7.73	SNF2 and helicase domain-containing protein [Source:EMBL;Acc:AEE32545.1]
CUFF.7059.2	AT3G53680	.	Col-0	upf1-5	31828.6	UP	2.44	Acyl-CoA N-acyltransferase with RING/FYVE/PHD-type zinc finger domain-containing protein [Source:EMBL;Acc:AEE79127.1]
CUFF.5568.1	AT3G09240	.	upf1-5	NMD2	31734.8	UP	0.78	Protein kinase protein with tetratricopeptide repeat domain [Source:EMBL;Acc:AEE74741.1]
CUFF.3832.2	AT2G22140	ATEME1B	Col-0	upf1-5	31606.3	DOWN	1.6	essential meiotic endonuclease 1B [Source:EMBL;Acc:AEC07270.1]
CUFF.2444.2	AT1G64480	CBL8	upf1-5	upf3-1	31553.2	UP	1.78	calcineurin B-like protein 8 [Source:EMBL;Acc:AEE34245.1]
CUFF.1840.4	AT1G49520	.	upf1-5	upf3-1	31523.2	UP	2.89	SWIB complex BAF60b domain-containing protein [Source:EMBL;Acc:AEE32438.1]
TCONS_00030713	XLOC_014388	PCMP-E92	Col-0	NMD2	31484.2	UP	0.98
CUFF.9666.1	AT5G05850	PIRL1	Col-0	NMD2	31421.7	UP	1.31	plant intracellular ras group-related LRR 1 [Source:EMBL;Acc:AED90932.1]
TCONS_00047865	XLOC_022999	PCMP-E100	Col-0	upf3-1	31413	DOWN	0.79
CUFF.1226.1	AT1G26560	BGLU40	Col-0	upf3-1	31394.7	UP	9.03	beta glucosidase 40 [Source:EMBL;Acc:AEE30704.1]
CUFF.10192.1	AT5G16610	.	upf1-5	upf3-1	31387	UP	5.34	uncharacterized protein [Source:EMBL;Acc:AED92316.1]
CUFF.11252.2	AT5G47010	UPF1	Col-0	upf1-5	31369.8	DOWN	4.85	Regulator of nonsense transcripts 1-like protein [Source:EMBL;Acc:AED95457.1]
CUFF.4516.1	AT2G36270	ABI5	Col-0	upf1-5	31301.5	UP	0.73	protein abscisic acid-insensitive 5 [Source:EMBL;Acc:AEC09226.1]
CUFF.483.2	AT1G10095	.	Col-0	upf1-5	31289.2	UP	4.83	protein prenylyltransferase [Source:EMBL;Acc:AEE28541.1]
AT1G52560.1	AT1G52560	HSP26.5	upf1-5	NMD2	31283.1	DOWN	1.27	HSP20-like chaperone [Source:EMBL;Acc:AEE32822.1]
AT3G59080.2	AT3G59080	.	upf3-1	NMD2	31239.5	DOWN	2.52	aspartyl protease family protein [Source:EMBL;Acc:AEE79874.1]
CUFF.4445.2	AT2G34850	MEE25	Col-0	upf1-5	31133	UP	1.04	UDP-arabinose 4-epimerase [Source:EMBL;Acc:AEC09030.1]
CUFF.7807.2	AT4G04900	RIC10	Col-0	upf1-5	31077	DOWN	1.81	ROP-interactive CRIB motif-containing protein 10 [Source:EMBL;Acc:AEE82439.1]
TCONS_00038166	XLOC_018040	AT3G26350	Col-0	NMD2	31065.9	DOWN	0.91
CUFF.2640.2	AT1G68640	PAN	Col-0	upf3-1	31014.6	UP	2.62	transcription factor perIANTHIA [Source:EMBL;Acc:AEE34822.1]
AT1G08600.2	AT1G08600	ATRX	upf1-5	upf3-1	30990	UP	2.5	DEAD-like helicase domain-containing protein [Source:EMBL;Acc:AEE28316.1]
AT2G24030.2	AT2G24030	.	upf3-1	NMD2	30855	DOWN	0.63	zinc ion / nucleic acid binding protein [Source:EMBL;Acc:AEC07520.1]
AT4G35070.2	AT4G35070	.	upf3-1	NMD2	30701.6	UP	1.11	SBP (S-ribonuclease binding protein) family protein [Source:EMBL;Acc:AEE86458.1]
AT4G32430.1	AT4G32430	PCMP-E40	upf1-5	upf3-1	30601.5	UP	2.05	pentatricopeptide repeat-containing protein [Source:EMBL;Acc:AEE86058.1]
AT5G63920.1	AT5G63920	TOP3A	Col-0	NMD2	30586	UP	4.88	DNA topoisomerase III [Source:EMBL;Acc:AED97816.1]
CUFF.5446.1	AT3G06410	.	Col-0	upf1-5	30525.3	DOWN	4.89	zinc finger CCCH domain-containing protein 34 [Source:EMBL;Acc:AEE74389.1]
CUFF.8340.1	AT4G17910	.	Col-0	upf3-1	30427.4	UP	8.59	transferase [Source:EMBL;Acc:AEE83967.1]
AT1G75700.1	AT1G75700	HVA22G	upf1-5	upf3-1	30417.3	UP	1.84	HVA22-like protein G [Source:EMBL;Acc:AEE35747.1]
AT4G11890.1	AT4G11890	.	Col-0	upf1-5	30298.3	UP	0.83	protein kinase family protein [Source:EMBL;Acc:AEE83066.1]
CUFF.2616.1	AT1G68110	.	Col-0	upf3-1	30282.9	DOWN	2.78	putative clathrin assembly protein [Source:EMBL;Acc:AEE34750.1]
AT5G58910.1	AT5G58910	LAC16	Col-0	NMD2	30250.1	DOWN	0.31	laccase 16 [Source:EMBL;Acc:AED97116.1]
AT2G46130.1	AT2G46130	WRKY43	Col-0	upf1-5	30204.4	UP	1.07	WRKY DNA-binding protein 43 [Source:EMBL;Acc:AEC10647.1]
AT2G21800.2	AT2G21800	ATEME1A	Col-0	NMD2	30197.2	UP	0.98	essential meiotic endonuclease 1A [Source:EMBL;Acc:AEC07223.1]
CUFF.11402.2	AT5G49800	.	Col-0	upf1-5	30195.9	DOWN	2.22	lipid-binding START domain-containing protein [Source:EMBL;Acc:AED95857.1]
CUFF.1753.3	AT1G47560	SEC3B	Col-0	upf3-1	30135.8	UP	1.13	exocyst complex component sec3B [Source:EMBL;Acc:AEE32186.1]
AT1G27180.1	AT1G27180	.	Col-0	upf1-5	30078.5	UP	0.77	TIR-NBS-LRR class disease resistance protein [Source:EMBL;Acc:AEE30791.1]
AT1G53200.2	AT1G53200	.	Col-0	NMD2	30054.4	UP	3.71	uncharacterized protein [Source:EMBL;Acc:AEE32907.1]
AT3G14850.1	AT3G14850	TBL41	upf3-1	NMD2	30022.1	DOWN	1.68	protein trichome birefringence-like 41 [Source:EMBL;Acc:AEE75576.1]
CUFF.9486.4	AT5G02410	.	Col-0	upf3-1	29981.1	UP	4.06	alpha-1,2-glucosyltransferase [Source:EMBL;Acc:AED90469.1]
CUFF.3439.3	AT2G05940	.	upf1-5	NMD2	29904.5	UP	6.13	kinase-like protein [Source:EMBL;Acc:AEC05986.1]
TCONS_00006837	XLOC_003220	AT1G64250	Col-0	NMD2	29752.5	UP	1.19
TCONS_00048002	XLOC_023080	AT4G09432	upf3-1	NMD2	29703.3	DOWN	2.35
CUFF.4153.2	AT2G28880	emb1997	Col-0	upf3-1	29698.2	UP	4.07	para-aminobenzoate synthetase [Source:EMBL;Acc:AEC08184.1]
AT1G64625.3	AT1G64625	BHLH157	upf3-1	NMD2	29664.6	UP	0.42	putative serine/threonine-protein kinase WNK10-related protein [Source:EMBL;Acc:AEE34265.1]
AT1G15610.1	AT1G15610	.	upf1-5	NMD2	29626.2	UP	0.17	uncharacterized protein [Source:EMBL;Acc:AEE29342.1]
CUFF.7538.4	AT3G63280	ATNEK4	upf1-5	upf3-1	29610.9	UP	1.79	serine/threonine-protein kinase Nek4 [Source:EMBL;Acc:AEE80461.1]
AT1G33540.1	AT1G33540	scpl18	Col-0	NMD2	29541.2	DOWN	0.57	serine carboxypeptidase-like 18 [Source:EMBL;Acc:AEE31604.1]
CUFF.3631.2	AT2G17410	ARID3	upf3-1	NMD2	29539.4	DOWN	7.75	ARID/BRIGHT DNA-binding domain-containing protein [Source:EMBL;Acc:AEC06622.1]
AT1G04490.2	AT1G04490	.	upf1-5	upf3-1	29453.3	DOWN	0.34	uncharacterized protein [Source:EMBL;Acc:AEE27704.1]
CUFF.4569.2	AT2G37260	TTG2	upf1-5	upf3-1	29398.8	UP	2.55	WRKY transcription factor 44 [Source:EMBL;Acc:AEC09374.1]
CUFF.10348.2	AT5G19560	ATROPGEF10	upf1-5	upf3-1	29324.9	UP	0.69	ROP uanine nucleotide exchange factor 10 [Source:EMBL;Acc:AED92725.1]
AT5G67340.1	AT5G67340	PUB2	upf1-5	NMD2	29266.2	UP	2.76	U-box domain-containing protein 2 [Source:EMBL;Acc:AED98330.1]
CUFF.5210.3	AT3G02280	ATR3	upf1-5	upf3-1	29265	DOWN	2.7	flavodoxin-like protein [Source:EMBL;Acc:AEE73787.1]
AT3G54000.2	AT3G54000	.	Col-0	NMD2	29248	UP	0.94	uncharacterized protein [Source:EMBL;Acc:AEE79172.1]
CUFF.4153.2	AT2G28880	emb1997	upf3-1	NMD2	29241.3	DOWN	4.07	para-aminobenzoate synthetase [Source:EMBL;Acc:AEC08184.1]
CUFF.4913.7	AT2G43500	NLP8	Col-0	NMD2	29207.1	UP	2.51	RWP-RK domain-containing protein [Source:EMBL;Acc:AEC10283.1]
CUFF.11766.1	AT5G57920	ENODL10	Col-0	upf1-5	29178.1	UP	1.18	early nodulin-like protein 10 [Source:EMBL;Acc:AED96971.1]
AT4G11890.1	AT4G11890	.	Col-0	NMD2	29102.7	UP	0.8	protein kinase family protein [Source:EMBL;Acc:AEE83066.1]
AT2G47090.2	AT2G47090	.	Col-0	upf3-1	29067.9	UP	1.94	RING Zn-finger domain-containing protein [Source:EMBL;Acc:AEC10799.1]
CUFF.1960.1	AT1G52110	.	Col-0	upf1-5	29036.5	UP	0.24	jacalin-like lectin domain-containing protein [Source:EMBL;Acc:AEE32756.1]
CUFF.4711.4	AT2G39920	.	Col-0	upf3-1	28902.7	DOWN	4.7	acid phosphatase class IIIB protein [Source:EMBL;Acc:AEC09751.1]
CUFF.2904.1	AT1G74080	ATMYB122	Col-0	upf1-5	28882.8	UP	0.33	myb domain protein 122 [Source:EMBL;Acc:AEE35546.1]
AT2G21880.2	AT2G21880	ATRAB7A	upf1-5	upf3-1	28864.1	UP	2.4	RAB GTPase-like protein 7A [Source:EMBL;Acc:AEC07233.1]
CUFF.4353.1	AT2G32960	.	Col-0	upf3-1	28811.5	UP	12.35	phosphotyrosine protein phosphatase-like protein [Source:EMBL;Acc:AEC08767.1]
TCONS_00006903	XLOC_003251	BLT	upf1-5	upf3-1	28803.8	DOWN	6.99
CUFF.8077.3	AT4G13400	.	Col-0	upf3-1	28680.7	UP	4.02	dioxygenase domain-containing protein [Source:EMBL;Acc:AEE83275.1]
AT3G09370.2	AT3G09370	MYB3R-3	upf3-1	NMD2	28663.2	UP	3.23	myb domain protein 3r-3 [Source:EMBL;Acc:AEE74757.1]
CUFF.11945.1	AT5G61865	.	Col-0	upf1-5	28653.6	UP	3.71	uncharacterized protein [Source:EMBL;Acc:AED97526.1]
CUFF.7963.4	AT4G10940	.	Col-0	upf3-1	28628.7	UP	1.79	RING/U-box protein [Source:EMBL;Acc:AEE82949.1]
AT3G44716.2	AT3G44716	.	upf1-5	upf3-1	28617.7	DOWN	2.04	uncharacterized protein [Source:EMBL;Acc:AEE77936.1]
AT3G54320.2	AT3G54320	WRI1	Col-0	upf3-1	28582.3	DOWN	5.03	ethylene-responsive transcription factor WRI1 [Source:EMBL;Acc:AEE79214.1]
AT5G49070.1	AT5G49070	KCS21	Col-0	NMD2	28523.1	UP	1.63	3-ketoacyl-CoA synthase 21 [Source:EMBL;Acc:AED95769.1]
CUFF.9939.2	AT5G11440	CID5	upf1-5	upf3-1	28515.3	UP	3.07	CTC-interacting domain 5 [Source:EMBL;Acc:AED91680.1]
TCONS_00043467	XLOC_020911	AtRLP49	upf1-5	upf3-1	28477.7	UP	0.83
CUFF.3298.2	AT2G01900	.	Col-0	upf3-1	28469.2	UP	3.71	endonuclease/exonuclease/phosphatase domain-containing protein [Source:EMBL;Acc:AEC05514.1]
CUFF.1871.6	AT1G50140	.	upf1-5	upf3-1	28443.4	DOWN	5.33	P-loop containing NTPase domain-containing protein [Source:EMBL;Acc:AEE32518.1]
AT1G04490.2	AT1G04490	.	Col-0	upf1-5	28419.3	UP	0.34	uncharacterized protein [Source:EMBL;Acc:AEE27704.1]
AT5G15510.2	AT5G15510	.	upf3-1	NMD2	28415	DOWN	2.38	TPX2 (targeting protein for Xklp2) family protein [Source:EMBL;Acc:AED92171.1]
CUFF.3313.3	AT2G02148	.	upf1-5	NMD2	28407.5	DOWN	4.97	uncharacterized protein [Source:EMBL;Acc:AEC05552.1]
AT1G67000.1	AT1G67000	.	upf1-5	upf3-1	28383.7	DOWN	0.18	protein kinase-like protein [Source:EMBL;Acc:AEE34582.1]
AT5G63595.1	AT5G63595	FLS4	Col-0	NMD2	28381.1	UP	3.3	flavonol synthase 4 [Source:EMBL;Acc:AED97773.1]
TCONS_00024405	XLOC_011582	FUT10	Col-0	upf1-5	28366.7	UP	0.33
AT1G79580.2	AT1G79580	SMB	Col-0	NMD2	28353.8	UP	1.64	protein SOMBRERO [Source:EMBL;Acc:AEE36268.1]
AT5G01660.1	AT5G01660	.	upf3-1	NMD2	28341.9	UP	0.74	uncharacterized protein [Source:EMBL;Acc:AED90373.1]
CUFF.10952.1	AT5G40720	.	Col-0	NMD2	28311	DOWN	2.7	uncharacterized protein [Source:EMBL;Acc:AED94587.1]
AT1G54217.3	AT1G54217	.	upf1-5	upf3-1	28275.5	UP	2.79	ribosomal protein L18ae family protein [Source:EMBL;Acc:AEE33065.1]
TCONS_00000554	XLOC_000218	-	upf1-5	upf3-1	28248.1	UP	1.08
AT1G04050.1	AT1G04050	SUVR1	upf3-1	NMD2	28241.7	UP	0.73	histone-lysine N-methyltransferase SUVR1 [Source:EMBL;Acc:AEE27650.1]
CUFF.11376.1	AT5G49390	.	Col-0	NMD2	28227.7	UP	1.72	uncharacterized protein [Source:EMBL;Acc:AED95805.1]
CUFF.5495.2	AT3G07340	BHLH62	Col-0	upf3-1	28220	UP	3.69	transcription factor bHLH62 [Source:EMBL;Acc:AEE74530.1]
CUFF.7942.1	AT4G10510	.	upf1-5	NMD2	28203	UP	1.79	Subtilase family protein [Source:EMBL;Acc:AEE82892.1]
CUFF.10204.1	AT5G16780	DOT2	Col-0	upf1-5	28202	UP	7.86	U4/U6.U5 tri-snRNP-associated protein 1 [Source:EMBL;Acc:AED92337.1]
TCONS_00043467	XLOC_020911	AtRLP49	Col-0	upf1-5	28169.5	DOWN	0.83
AT2G33385.1	AT2G33385	arpc2b	upf1-5	upf3-1	28153.9	UP	1.02	actin-related protein C2B [Source:EMBL;Acc:AEC08828.1]
AT5G28910.2	AT5G28910	.	upf1-5	upf3-1	28136	UP	2.54	uncharacterized protein [Source:EMBL;Acc:AED93849.1]
AT1G01480.1	AT1G01480	ACS2	upf1-5	upf3-1	28130	UP	1.29	1-aminocyclopropane-1-carboxylate synthase 2 [Source:EMBL;Acc:AEE27294.1]
TCONS_00012498	XLOC_005639	AT1G30290	Col-0	upf3-1	28129	DOWN	1.99
CUFF.2546.2	AT1G66750	CDKD1%3B2	Col-0	upf3-1	28086.6	UP	5.52	cyclin-dependent kinase D-2 [Source:EMBL;Acc:AEE34551.1]
CUFF.2588.1	AT1G67600	.	Col-0	upf1-5	28083.8	DOWN	2.75	Acid phosphatase/vanadium-dependent haloperoxidase-related protein [Source:EMBL;Acc:AEE34670.1]
AT5G48690.1	AT5G48690	.	upf1-5	NMD2	28012.4	UP	1.56	uncharacterized protein [Source:EMBL;Acc:AED95712.1]
TCONS_00039458	XLOC_018923	AT3G46385	Col-0	NMD2	27971	UP	3.77
CUFF.5713.2	AT3G12340	FKBP43	Col-0	upf1-5	27968	DOWN	3.27	FKBP-like peptidyl-prolyl cis-trans isomerase family protein [Source:EMBL;Acc:AEE75184.1]
AT5G02390.2	AT5G02390	.	upf3-1	NMD2	27941.6	DOWN	0.39	uncharacterized protein [Source:EMBL;Acc:AED90467.1]
CUFF.8997.1	AT4G31680	REM8	Col-0	upf3-1	27936.7	UP	1.04	B3 domain-containing protein REM8 [Source:EMBL;Acc:AEE85944.1]
CUFF.3760.1	AT2G20400	.	Col-0	upf3-1	27929.8	DOWN	2.24	myb-like HTH transcriptional regulator-like protein [Source:EMBL;Acc:AEC07003.1]
CUFF.11488.2	AT5G51710	KEA5	upf3-1	NMD2	27903.4	UP	4.54	K(+) efflux antiporter 5 [Source:EMBL;Acc:AED96117.1]
CUFF.7295.1	AT3G58160	XIJ	upf3-1	NMD2	27897.7	DOWN	2.23	P-loop containing nucleoside triphosphate hydrolase-like protein [Source:EMBL;Acc:AEE79749.1]
AT5G28770.1	AT5G28770	BZO2H3	upf1-5	upf3-1	27894.4	DOWN	5.91	bZIP transcription factor-like protein [Source:EMBL;Acc:AED93834.1]
CUFF.9470.3	AT5G02030	LSN	upf1-5	upf3-1	27887.9	UP	2.47	BEL1-like homeodomain protein 9 [Source:EMBL;Acc:AED90423.1]
CUFF.6652.2	AT3G44730	ATKP1	Col-0	NMD2	27866.2	UP	1.04	kinesin-like protein 1 [Source:EMBL;Acc:AEE77940.1]
CUFF.3159.1	AT1G79150	.	Col-0	upf3-1	27781.7	UP	4.56	nucleolar complex-associated protein domain-containing protein [Source:EMBL;Acc:AEE36209.1]
AT1G80660.2	AT1G80660	AHA9	Col-0	NMD2	27752.8	UP	0.23	H(+)-ATPase 9 [Source:EMBL;Acc:AEE36433.1]
CUFF.7441.4	AT3G61280	.	upf1-5	NMD2	27649.6	UP	0.68	uncharacterized protein [Source:EMBL;Acc:AEE80183.1]
CUFF.167.4	AT1G04390	.	upf1-5	NMD2	27645	DOWN	3.09	BTB/POZ domain-containing protein [Source:EMBL;Acc:AEE27691.1]
CUFF.9560.3	AT5G03770	KDTA	upf1-5	upf3-1	27619.6	DOWN	2.37	3-deoxy-D-manno-octulosonic-acid transferase [Source:EMBL;Acc:AED90652.1]
CUFF.9933.2	AT5G11310	.	upf1-5	NMD2	27616.6	DOWN	1.4	pentatricopeptide repeat-containing protein [Source:EMBL;Acc:AED91658.1]
CUFF.5574.1	AT3G09370	MYB3R-3	Col-0	NMD2	27597.6	DOWN	2.82	myb domain protein 3r-3 [Source:EMBL;Acc:AEE74757.1]
AT2G33385.1	AT2G33385	arpc2b	upf3-1	NMD2	27593	DOWN	1.02	actin-related protein C2B [Source:EMBL;Acc:AEC08828.1]
AT5G28030.1	AT5G28030	DES1	Col-0	upf1-5	27509.5	UP	1.02	cysteine synthase A [Source:EMBL;Acc:AED93766.1]
TCONS_00032124	XLOC_015082	AT3G29784	upf1-5	NMD2	27501.5	UP	4.82
AT1G69540.1	AT1G69540	AGL94	Col-0	upf1-5	27478	DOWN	1.63	protein agamous-like 94 [Source:EMBL;Acc:AEE34947.1]
CUFF.6948.3	AT3G51620	.	Col-0	upf3-1	27467.2	DOWN	4.02	NT domain of poly(A) polymerase and terminal uridylyl transferase-containing protein [Source:EMBL;Acc:AEE78813.1]
CUFF.1961.2	AT1G52155	.	upf3-1	NMD2	27455.8	UP	4.49	uncharacterized protein [Source:EMBL;Acc:AEE32763.1]
CUFF.9254.1	AT4G36580	.	upf1-5	NMD2	27365	DOWN	1.92	AAA-type ATPase family protein [Source:EMBL;Acc:AEE86674.1]
CUFF.3313.2	AT2G02148	.	Col-0	upf3-1	27341.2	DOWN	3.07	uncharacterized protein [Source:EMBL;Acc:AEC05552.1]
CUFF.483.2	AT1G10095	.	Col-0	NMD2	27340.9	UP	4.22	protein prenylyltransferase [Source:EMBL;Acc:AEE28541.1]
CUFF.2326.1	AT1G62020	.	upf1-5	upf3-1	27329.6	UP	8.06	coatomer subunit alpha-1 [Source:EMBL;Acc:AEE33914.1]
CUFF.2613.2	AT1G68060	ATMAP70-1	upf1-5	upf3-1	27303.9	UP	14.15	microtubule-associated proteins 70-1 [Source:EMBL;Acc:AEE34742.1]
CUFF.10684.2	AT5G27680	RECQSIM	Col-0	NMD2	27293.3	DOWN	1.7	RECQ helicase SIM [Source:EMBL;Acc:AED93714.1]
CUFF.5574.1	AT3G09370	MYB3R-3	upf1-5	NMD2	27288	DOWN	2.78	myb domain protein 3r-3 [Source:EMBL;Acc:AEE74757.1]
CUFF.6112.4	AT3G19895	.	upf3-1	NMD2	27235	UP	4.26	RING/U-box-containing protein-like protein [Source:EMBL;Acc:AEE76305.1]
CUFF.7876.2	AT4G08770	Prx37	Col-0	NMD2	27216.2	UP	1.44	peroxidase 37 [Source:EMBL;Acc:AEE82676.1]
CUFF.6662.2	AT3G44960	.	upf1-5	upf3-1	27211.3	DOWN	2.96	uncharacterized protein [Source:EMBL;Acc:AEE77973.1]
CUFF.1245.1	AT1G26970	.	Col-0	upf3-1	27145.2	UP	0.98	protein kinase domain-containing protein [Source:EMBL;Acc:AEE30765.1]
CUFF.124.4	AT1G03687	.	Col-0	upf3-1	27134.8	DOWN	3.31	DTW domain-containing protein [Source:EMBL;Acc:AEE27598.1]
AT5G28770.1	AT5G28770	BZO2H3	Col-0	upf3-1	27079.4	DOWN	5.74	bZIP transcription factor-like protein [Source:EMBL;Acc:AED93834.1]
AT2G24030.2	AT2G24030	.	upf1-5	upf3-1	27041.8	UP	0.63	zinc ion / nucleic acid binding protein [Source:EMBL;Acc:AEC07520.1]
AT2G35140.1	AT2G35140	.	upf1-5	NMD2	27041.2	UP	0.5	DCD (Development and Cell Death) domain protein [Source:EMBL;Acc:AEC09072.1]
AT5G09570.1	AT5G09570	.	Col-0	upf3-1	27013.7	UP	13.46	Cox19-like CHCH family protein [Source:EMBL;Acc:AED91411.1]
TCONS_00036220	XLOC_017127	AT3G10040	upf3-1	NMD2	26954.9	UP	0.99
CUFF.2961.1	AT1G75295	.	Col-0	NMD2	26899.7	UP	3.16	other RNA.[Source:TAIR;Acc:AT1G75295]
CUFF.2308.1	AT1G61590	.	Col-0	upf3-1	26877	DOWN	4.39	protein kinase-like protein [Source:EMBL;Acc:AEE33860.1]
CUFF.8617.2	AT4G24160	.	Col-0	upf3-1	26835	UP	8.11	hydrolase, alpha/beta fold family protein [Source:EMBL;Acc:AEE84856.1]
AT1G52110.1	AT1G52110	.	Col-0	upf1-5	26831.4	DOWN	0.21	jacalin-like lectin domain-containing protein [Source:EMBL;Acc:AEE32756.1]
AT1G14070.1	AT1G14070	FUT7	Col-0	NMD2	26808.8	UP	7.61	fucosyltransferase 7 [Source:EMBL;Acc:AEE29104.1]
CUFF.3539.2	AT2G14620	XTH10	upf3-1	NMD2	26806	UP	1.65	xyloglucan:xyloglucosyl transferase [Source:EMBL;Acc:AEC06315.1]
CUFF.10464.1	AT5G22690	.	Col-0	upf3-1	26795.4	UP	2.73	TIR-NBS-LRR class disease resistance protein [Source:EMBL;Acc:AED93064.1]
CUFF.4913.3	AT2G43500	NLP8	upf1-5	NMD2	26792.9	UP	1.58	RWP-RK domain-containing protein [Source:EMBL;Acc:AEC10283.1]
AT5G15510.2	AT5G15510	.	upf1-5	NMD2	26792.3	DOWN	2.24	TPX2 (targeting protein for Xklp2) family protein [Source:EMBL;Acc:AED92171.1]
CUFF.9507.2	AT5G02810	PRR7	upf1-5	upf3-1	26711.3	DOWN	1.06	two-component response regulator-like APRR7 [Source:EMBL;Acc:AED90520.1]
CUFF.624.2	AT1G12930	.	Col-0	upf1-5	26682	UP	4.82	exportin 1-like protein domain-containing protein [Source:EMBL;Acc:AEE28950.1]
AT4G29440.2	AT4G29440	.	Col-0	upf1-5	26680.5	DOWN	1.88	regulator of Vps4 activity protein [Source:EMBL;Acc:AEE85632.1]
CUFF.7390.2	AT3G60286	.	upf1-5	upf3-1	26643.1	DOWN	5.64	uncharacterized protein [Source:EMBL;Acc:AEE80038.1]
CUFF.12038.4	AT5G63920	TOP3A	Col-0	upf3-1	26609.8	UP	2.34	DNA topoisomerase III [Source:EMBL;Acc:AED97816.1]
AT2G07667.2	AT2G07667	.	Col-0	upf1-5	26598.1	DOWN	0.14	uncharacterized protein [Source:EMBL;Acc:AEC06090.1]
CUFF.4943.2	AT2G44065	.	upf1-5	upf3-1	26581.1	DOWN	18.46	ribosomal protein L2-like protein [Source:EMBL;Acc:AEC10369.1]
CUFF.7557.1	AT4G00050	UNE10	upf1-5	NMD2	26559.5	DOWN	3.76	transcription factor UNE10 [Source:EMBL;Acc:AEE81818.1]
CUFF.1947.1	AT1G51790	.	Col-0	NMD2	26539.2	UP	0.81	leucine-rich repeat protein kinase-like protein [Source:EMBL;Acc:AEE32716.1]
AT4G28150.2	AT4G28150	.	Col-0	upf1-5	26526.2	UP	1.15	uncharacterized protein [Source:EMBL;Acc:AEE85445.1]
CUFF.4388.2	AT2G33640	.	upf1-5	upf3-1	26497.5	UP	0.96	putative S-acyltransferase [Source:EMBL;Acc:AEC08865.1]
AT3G29100.2	AT3G29100	VTI13	Col-0	NMD2	26465.9	UP	2.53	vesicle transport V-snare 13 [Source:EMBL;Acc:AEE77536.1]
AT5G56370.2	AT5G56370	.	Col-0	upf1-5	26403.3	UP	2.43	FBD-associated F-box protein [Source:EMBL;Acc:AED96757.1]
CUFF.11076.2	AT5G43160	QWRF9	Col-0	NMD2	26327	DOWN	3.03	uncharacterized protein [Source:EMBL;Acc:AED94917.1]
CUFF.1245.1	AT1G26970	.	Col-0	NMD2	26287.3	UP	0.95	protein kinase domain-containing protein [Source:EMBL;Acc:AEE30765.1]
CUFF.11737.2	AT5G57230	.	upf1-5	NMD2	26274.7	DOWN	4.14	Thioredoxin-like domain-containing protein [Source:EMBL;Acc:AED96868.1]
CUFF.9623.2	AT5G04980	.	Col-0	NMD2	26260.4	UP	2.35	endonuclease/exonuclease/phosphatase domain-containing protein [Source:EMBL;Acc:AED90811.1]
AT2G02148.1	AT2G02148	.	Col-0	NMD2	26260.4	UP	2.62	uncharacterized protein [Source:EMBL;Acc:AEC05552.1]
CUFF.8815.2	AT4G27940	ATMTM1	Col-0	NMD2	26222.5	UP	1.74	manganese tracking factor for mitochondrial SOD2 [Source:EMBL;Acc:AEE85411.1]
CUFF.2444.1	AT1G64480	CBL8	Col-0	upf3-1	26169.1	UP	4.05	calcineurin B-like protein 8 [Source:EMBL;Acc:AEE34245.1]
AT4G21900.1	AT4G21900	PRORP3	upf3-1	NMD2	26158.3	UP	4.91	proteinaceous RNase P 3 [Source:EMBL;Acc:AEE84521.1]
AT2G34185.1	AT2G34185	.	upf3-1	NMD2	26152.3	DOWN	1.22	uncharacterized protein [Source:EMBL;Acc:AEC08932.1]
AT5G07790.2	AT5G07790	.	upf3-1	NMD2	26043.5	DOWN	1.09	uncharacterized protein [Source:EMBL;Acc:AED91205.1]
CUFF.8198.2	AT4G15340	ATPEN1	upf1-5	NMD2	25987.1	UP	2.14	arabidiol synthase [Source:EMBL;Acc:AEE83586.1]
AT1G68240.2	AT1G68240	BHLH109	upf1-5	upf3-1	25977.5	DOWN	0.73	transcription factor bHLH109 [Source:EMBL;Acc:AEE34771.1]
TCONS_00013565	XLOC_006305	ATPUP20	Col-0	upf1-5	25962.5	UP	0.44
CUFF.10210.3	AT5G16900	.	upf1-5	upf3-1	25892.3	UP	0.38	putative LRR receptor-like serine/threonine-protein kinase [Source:EMBL;Acc:AED92356.1]
CUFF.9623.2	AT5G04980	.	Col-0	upf3-1	25875.5	UP	2.32	endonuclease/exonuclease/phosphatase domain-containing protein [Source:EMBL;Acc:AED90811.1]
CUFF.10204.1	AT5G16780	DOT2	Col-0	NMD2	25872	UP	7.21	U4/U6.U5 tri-snRNP-associated protein 1 [Source:EMBL;Acc:AED92337.1]
AT3G49400.1	AT3G49400	.	upf3-1	NMD2	25846.2	UP	2.12	transducin/WD40 domain-containing protein [Source:EMBL;Acc:AEE78537.1]
CUFF.7059.2	AT3G53680	.	Col-0	NMD2	25845.4	UP	1.98	Acyl-CoA N-acyltransferase with RING/FYVE/PHD-type zinc finger domain-containing protein [Source:EMBL;Acc:AEE79127.1]
AT3G47340.2	AT3G47340	ASN1	upf1-5	upf3-1	25840.5	DOWN	3.38	asparagine synthetase [glutamine-hydrolyzing] [Source:EMBL;Acc:AEE78265.1]
CUFF.167.4	AT1G04390	.	upf1-5	upf3-1	25829.7	DOWN	3.09	BTB/POZ domain-containing protein [Source:EMBL;Acc:AEE27691.1]
AT2G29350.1	AT2G29350	SAG13	upf1-5	upf3-1	25823.6	DOWN	1.76	senescence-associated protein 13 [Source:EMBL;Acc:AEC08241.1]
CUFF.4883.9	AT2G42920	PCMP-E75	upf1-5	upf3-1	25820.4	DOWN	1.89	pentatricopeptide repeat-containing protein [Source:EMBL;Acc:AEC10187.1]
AT5G60810.2	AT5G60810	RGF1	upf1-5	upf3-1	25817.4	UP	0.38	root meristem growth factor 1 [Source:EMBL;Acc:AED97382.1]
AT4G22940.1	AT4G22940	.	upf3-1	NMD2	25778.7	DOWN	1.42	protein kinase family protein [Source:EMBL;Acc:AEE84683.1]
TCONS_00047865	XLOC_022999	PCMP-E100	upf1-5	upf3-1	25722.5	DOWN	0.65
AT5G55250.1	AT5G55250	IAMT1	upf1-5	upf3-1	25706.1	UP	1.74	IAA carboxylmethyltransferase 1 [Source:EMBL;Acc:AED96606.1]
CUFF.10093.2	AT5G14750	WER	Col-0	NMD2	25703.2	UP	1.26	transcription factor WER [Source:EMBL;Acc:AED92073.1]
CUFF.1753.3	AT1G47560	SEC3B	Col-0	upf1-5	25597.4	UP	0.96	exocyst complex component sec3B [Source:EMBL;Acc:AEE32186.1]
AT4G25350.1	AT4G25350	SHB1	Col-0	upf1-5	25452.9	DOWN	0.45	phosphate transporter PHO1-4 [Source:EMBL;Acc:AEE85045.1]
CUFF.11384.3	AT5G49530	.	Col-0	NMD2	25438.3	DOWN	3.38	SIN-like protein [Source:EMBL;Acc:AED95826.1]
TCONS_00018886	XLOC_008916	AT2G15030	Col-0	NMD2	25402.3	UP	2.14
TCONS_00004105	XLOC_001761	AT1G33590	Col-0	NMD2	25355.2	DOWN	23.56
AT1G80160.2	AT1G80160	.	Col-0	upf3-1	25326.5	DOWN	0.33	lactoylglutathione lyase / glyoxalase I-like protein [Source:EMBL;Acc:AEE36365.1]
AT3G49410.1	AT3G49410	.	upf1-5	upf3-1	25320	DOWN	1.21	Transcription factor IIIC, subunit 5 [Source:EMBL;Acc:AEE78539.1]
CUFF.12038.4	AT5G63920	TOP3A	Col-0	upf1-5	25298.7	UP	2.22	DNA topoisomerase III [Source:EMBL;Acc:AED97816.1]
CUFF.1203.2	AT1G25550	.	upf1-5	upf3-1	25285.3	UP	21.84	myb-like transcription factor-like protein [Source:EMBL;Acc:AEE30641.1]
CUFF.11242.1	AT5G46640	.	Col-0	upf1-5	25273.5	UP	1.7	AT hook motif DNA-binding family protein [Source:EMBL;Acc:AED95409.1]
AT1G80660.2	AT1G80660	AHA9	upf3-1	NMD2	25260	UP	0.23	H(+)-ATPase 9 [Source:EMBL;Acc:AEE36433.1]
CUFF.11073.3	AT5G43100	.	Col-0	upf3-1	25259.1	UP	6.95	aspartyl protease family protein [Source:EMBL;Acc:AED94910.1]
CUFF.7191.3	AT3G56170	CAN	upf1-5	upf3-1	25255.7	UP	6.79	Ca-2+ dependent nuclease [Source:EMBL;Acc:AEE79489.1]
CUFF.4183.2	AT2G29620	.	upf1-5	NMD2	25248.8	UP	2.93	uncharacterized protein [Source:EMBL;Acc:AEC08279.1]
CUFF.632.1	AT1G13180	DIS1	upf1-5	upf3-1	25202.4	UP	2.26	actin-related protein 3 [Source:EMBL;Acc:AEE28980.1]
CUFF.9946.1	AT5G11510	MYB3R-4	upf1-5	upf3-1	25166.2	UP	1.53	myb domain protein 3r-4 [Source:EMBL;Acc:AED91690.1]
CUFF.598.3	AT1G12390	.	Col-0	NMD2	25162.7	UP	6.54	protein cornichon-4 [Source:EMBL;Acc:AEE28874.1]
AT5G01490.1	AT5G01490	CAX4	upf3-1	NMD2	25110.1	UP	1.54	vacuolar cation/proton exchanger 4 [Source:EMBL;Acc:AED90352.1]
TCONS_00024405	XLOC_011582	FUT10	upf1-5	NMD2	25084.4	DOWN	0.33
AT3G09370.2	AT3G09370	MYB3R-3	upf1-5	NMD2	25073.6	UP	3.23	myb domain protein 3r-3 [Source:EMBL;Acc:AEE74757.1]
AT1G22880.1	AT1G22880	ATGH9B4	Col-0	upf3-1	25066	UP	3.93	endoglucanase 3 [Source:EMBL;Acc:AEE30300.1]
AT1G48660.1	AT1G48660	.	upf3-1	NMD2	25041.3	UP	0.73	auxin-responsive GH3-like protein [Source:EMBL;Acc:AEE32335.1]
AT5G55250.1	AT5G55250	IAMT1	Col-0	upf1-5	25039.2	DOWN	1.7	IAA carboxylmethyltransferase 1 [Source:EMBL;Acc:AED96606.1]
CUFF.10412.2	AT5G20930	TSL	upf3-1	NMD2	25023.3	UP	2.33	serine/threonine-protein kinase TOUSLED [Source:EMBL;Acc:AED92907.1]
CUFF.11681.6	AT5G55896	.	upf1-5	upf3-1	25007.6	UP	13.51	transposable element gene.[Source:TAIR;Acc:AT5G55896]
TCONS_00021189	XLOC_009968	PCMP-E19	Col-0	NMD2	25000.9	DOWN	1.53
CUFF.10576.5	AT5G24750	.	Col-0	NMD2	24999.7	UP	4.62	sterol glucosyltransferase-like protein [Source:EMBL;Acc:AED93354.1]
CUFF.10761.5	AT5G35400	.	Col-0	NMD2	24956.1	UP	2.6	tRNA pseudouridine synthase-like protein [Source:EMBL;Acc:AED93964.1]
TCONS_00039458	XLOC_018923	AT3G46385	Col-0	upf3-1	24953.8	UP	3.36
CUFF.9966.2	AT5G11960	.	Col-0	NMD2	24952	UP	7.77	uncharacterized protein [Source:EMBL;Acc:AED91745.1]
CUFF.4887.2	AT2G42960	.	Col-0	NMD2	24942.3	UP	2.49	putative receptor-like protein kinase [Source:EMBL;Acc:AEC10192.1]
AT4G16900.1	AT4G16900	.	Col-0	upf1-5	24933.1	UP	1.67	TIR-NBS-LRR class disease resistance protein [Source:EMBL;Acc:AEE83821.1]
CUFF.476.6	AT1G09980	.	Col-0	upf3-1	24920.2	UP	7.77	Putative serine esterase family protein [Source:EMBL;Acc:AEE28524.1]
AT1G54217.3	AT1G54217	.	Col-0	upf3-1	24878	UP	2.79	ribosomal protein L18ae family protein [Source:EMBL;Acc:AEE33065.1]
AT1G33790.1	AT1G33790	.	Col-0	upf1-5	24856.9	DOWN	1.32	jacalin lectin family protein [Source:EMBL;Acc:AEE31624.1]
CUFF.64.3	AT1G02670	.	upf3-1	NMD2	24844.6	UP	0.71	putative DNA repair protein [Source:EMBL;Acc:AEE27456.1]
CUFF.7100.2	AT3G54350	emb1967	upf3-1	NMD2	24843.4	UP	4.81	Forkhead-associated (FHA) domain-containing protein [Source:EMBL;Acc:AEE79219.1]
CUFF.1609.1	AT1G34750	.	Col-0	upf1-5	24830.2	UP	5.47	putative protein phosphatase 2C 10 [Source:EMBL;Acc:AEE31734.1]
TCONS_00061320	XLOC_029124	ELC-Like	upf1-5	upf3-1	24756.5	UP	1.87
AT1G24070.1	AT1G24070	ATCSLA10	upf1-5	NMD2	24718.7	UP	2.5	putative mannan synthase 10 [Source:EMBL;Acc:AEE30475.1]
AT3G15930.1	AT3G15930	PCMP-E51	Col-0	upf3-1	24716	UP	0.49	pentatricopeptide repeat-containing protein [Source:EMBL;Acc:AEE75748.1]
CUFF.247.2	AT1G05950	.	Col-0	upf1-5	24708.6	UP	1.84	uncharacterized protein [Source:EMBL;Acc:AEE27922.1]
AT5G46220.1	AT5G46220	.	upf3-1	NMD2	24691.3	DOWN	2.92	uncharacterized protein [Source:EMBL;Acc:AED95354.1]
CUFF.7441.4	AT3G61280	.	Col-0	upf1-5	24688.7	DOWN	0.6	uncharacterized protein [Source:EMBL;Acc:AEE80183.1]
CUFF.2592.1	AT1G67650	.	upf1-5	NMD2	24648	UP	0.79	signal recognition particle subunit SRP72 [Source:EMBL;Acc:AEE34676.1]
CUFF.3721.2	AT2G19600	ATKEA4	upf1-5	NMD2	24604.4	DOWN	4.11	K(+) efflux antiporter 4 [Source:EMBL;Acc:AEC06899.1]
AT1G50260.2	AT1G50260	NTMC2T5.1	Col-0	upf3-1	24582.9	DOWN	2.94	N-terminal-transmembrane-C2 domain type 5.1 protein [Source:EMBL;Acc:AEE32529.1]
CUFF.4965.3	AT2G44530	PRS5	upf3-1	NMD2	24529.4	DOWN	12.24	ribose-phosphate pyrophosphokinase 5 [Source:EMBL;Acc:AEC10435.1]
AT2G35140.2	AT2G35140	.	Col-0	upf1-5	24512.8	DOWN	0.68	DCD (Development and Cell Death) domain protein [Source:EMBL;Acc:AEC09072.1]
CUFF.137.1	AT1G03920	.	Col-0	NMD2	24417.3	UP	0.68	putative protein kinase MK6 [Source:EMBL;Acc:AEE27634.1]
AT3G45860.1	AT3G45860	CRK4	Col-0	upf3-1	24403.1	UP	0.4	cysteine-rich receptor-like protein kinase 4 [Source:EMBL;Acc:AEE78083.1]
AT3G51960.2	AT3G51960	ATBZIP24	upf1-5	NMD2	24361.7	DOWN	2.14	basic leucine zipper 24 [Source:EMBL;Acc:AEE78868.1]
AT5G60810.2	AT5G60810	RGF1	upf1-5	NMD2	24326.2	UP	0.36	root meristem growth factor 1 [Source:EMBL;Acc:AED97382.1]
CUFF.11367.4	AT5G49110	.	upf1-5	upf3-1	24300.8	UP	0.93	fanconi anemia group I protein [Source:EMBL;Acc:AED95771.1]
CUFF.8617.2	AT4G24160	.	Col-0	NMD2	24250.3	UP	7.33	hydrolase, alpha/beta fold family protein [Source:EMBL;Acc:AEE84856.1]
CUFF.5259.3	AT3G03060	.	Col-0	upf3-1	24229	DOWN	1.55	P-loop containing nucleoside triphosphate hydrolase-like protein [Source:EMBL;Acc:AEE73897.1]
CUFF.4432.1	AT2G34630	GPPS	upf1-5	NMD2	24227.3	DOWN	14.08	geranyl diphosphate synthase 1 [Source:EMBL;Acc:AEC09000.1]
AT2G29350.1	AT2G29350	SAG13	Col-0	upf1-5	24208.2	UP	1.76	senescence-associated protein 13 [Source:EMBL;Acc:AEC08241.1]
CUFF.4183.2	AT2G29620	.	Col-0	NMD2	24201.8	UP	2.93	uncharacterized protein [Source:EMBL;Acc:AEC08279.1]
CUFF.3313.3	AT2G02148	.	upf3-1	NMD2	24177.8	DOWN	4.23	uncharacterized protein [Source:EMBL;Acc:AEC05552.1]
CUFF.6621.1	AT3G43955	.	upf3-1	NMD2	24159	DOWN	1.72	transposable element gene.[Source:TAIR;Acc:AT3G43955]
AT1G12730.2	AT1G12730	.	upf3-1	NMD2	24152	DOWN	3.11	GPI transamidase subunit PIG-U [Source:EMBL;Acc:AEE28918.1]
AT1G36180.1	AT1G36180	ACC2	Col-0	upf3-1	24143.5	UP	0.27	acetyl-CoA carboxylase 2 [Source:EMBL;Acc:AEE31852.1]
CUFF.11805.5	AT5G58700	ATPLC4	Col-0	upf3-1	24136.6	UP	1.59	phosphoinositide phospholipase C 4 [Source:EMBL;Acc:AED97087.1]
AT1G79580.2	AT1G79580	SMB	upf1-5	upf3-1	24109	UP	2.66	protein SOMBRERO [Source:EMBL;Acc:AEE36268.1]
CUFF.10345.1	AT5G19520	MSL9	Col-0	upf3-1	24046.5	UP	0.87	mechanosensitive channel of small conductance-like 9 [Source:EMBL;Acc:AED92720.1]
CUFF.3159.1	AT1G79150	.	Col-0	upf1-5	24040.2	UP	3.94	nucleolar complex-associated protein domain-containing protein [Source:EMBL;Acc:AEE36209.1]
CUFF.3849.5	AT2G22530	.	Col-0	NMD2	24022.2	UP	3.12	ethanolaminephosphotransferase [Source:EMBL;Acc:AEC07319.1]
CUFF.10489.1	AT5G23110	.	Col-0	upf3-1	24001	UP	1.69	C3HC4-type RING finger domain-containing protein [Source:EMBL;Acc:AED93123.1]
CUFF.2591.3	AT1G67630	POLA2	upf3-1	NMD2	23962.6	UP	1.36	DNA polymerase alpha 2 [Source:EMBL;Acc:AEE34673.1]
AT4G28150.2	AT4G28150	.	upf1-5	NMD2	23960.2	DOWN	1.15	uncharacterized protein [Source:EMBL;Acc:AEE85445.1]
AT2G24140.1	AT2G24140	.	upf3-1	NMD2	23946.2	DOWN	0.75	uncharacterized protein [Source:EMBL;Acc:AEC07533.1]
CUFF.1592.2	AT1G34260	FAB1D	Col-0	upf3-1	23944.7	DOWN	3.5	protein FAB1D [Source:EMBL;Acc:AEE31690.1]
TCONS_00051252	XLOC_024528	EMB2758	Col-0	upf1-5	23936	DOWN	1.35
CUFF.1787.2	AT1G48380	RHL1	upf1-5	upf3-1	23922	UP	3.69	DNA-binding protein RHL1 [Source:EMBL;Acc:AEE32283.1]
AT2G38650.2	AT2G38650	GAUT7	upf3-1	NMD2	23921	DOWN	10.76	alpha-1,4-galacturonosyltransferase [Source:EMBL;Acc:AEC09563.1]
AT4G36080.2	AT4G36080	.	Col-0	upf3-1	23827	DOWN	1.49	transformation/transcription domain-associated protein [Source:EMBL;Acc:AEE86612.1]
TCONS_00025096	XLOC_011946	MEE3	upf1-5	upf3-1	23749.5	DOWN	2.75
AT5G48690.2	AT5G48690	.	Col-0	NMD2	23700.5	DOWN	0.46	uncharacterized protein [Source:EMBL;Acc:AED95712.1]
CUFF.5831.1	AT3G14460	.	upf1-5	upf3-1	23690.4	UP	1.02	LRR and NB-ARC domain-containing disease resistance protein [Source:EMBL;Acc:AEE75529.1]
AT5G35914.1	AT5G35914	.	upf1-5	NMD2	23611.3	UP	1.02	transposable element gene.[Source:TAIR;Acc:AT5G35914]
CUFF.2852.3	AT1G73210	.	Col-0	upf1-5	23601.1	DOWN	2.09	uncharacterized protein [Source:EMBL;Acc:AEE35429.1]
CUFF.1132.2	AT1G23140	.	upf3-1	NMD2	23579	UP	7.7	calcium-dependent lipid-binding domain-containing protein [Source:EMBL;Acc:AEE30344.1]
CUFF.6918.3	AT3G51000	.	upf1-5	NMD2	23571	DOWN	10.39	putative epoxide hydrolase [Source:EMBL;Acc:AEE78736.1]
CUFF.1883.2	AT1G50410	.	upf1-5	NMD2	23568.5	DOWN	9.99	SNF2 and helicase domain-containing protein [Source:EMBL;Acc:AEE32545.1]
CUFF.7487.2	AT3G62110	.	Col-0	upf1-5	23564.4	DOWN	9.72	glycoside hydrolase family 28 protein / polygalacturonase (pectinase) family protein [Source:EMBL;Acc:AEE80311.1]
CUFF.8147.3	AT4G14390	.	upf3-1	NMD2	23530	UP	0.59	ankyrin repeat-containing protein [Source:EMBL;Acc:AEE83436.1]
CUFF.755.2	AT1G15490	.	upf1-5	NMD2	23516.5	UP	6.46	alpha/beta-hydrolase domain-containing protein [Source:EMBL;Acc:AEE29329.1]
CUFF.8841.1	AT4G28550	.	upf1-5	NMD2	23504.7	UP	1.23	RabGAP/TBC domain-containing protein [Source:EMBL;Acc:AEE85504.1]
CUFF.10729.2	AT5G28910	.	Col-0	NMD2	23487.6	UP	0.75	uncharacterized protein [Source:EMBL;Acc:AED93849.1]
CUFF.10489.1	AT5G23110	.	Col-0	NMD2	23484.3	UP	1.65	C3HC4-type RING finger domain-containing protein [Source:EMBL;Acc:AED93123.1]
CUFF.9472.1	AT5G02080	.	Col-0	upf3-1	23483	UP	6.76	phosphopantothenate--cysteine ligase 2 [Source:EMBL;Acc:AED90429.1]
AT1G67000.1	AT1G67000	.	Col-0	upf3-1	23443.7	DOWN	0.15	protein kinase-like protein [Source:EMBL;Acc:AEE34582.1]
AT4G18375.1	AT4G18375	.	upf1-5	NMD2	23436.5	UP	0.62	KH domain-containing protein [Source:EMBL;Acc:AEE84035.1]
CUFF.9933.2	AT5G11310	.	Col-0	upf1-5	23429.7	UP	1.4	pentatricopeptide repeat-containing protein [Source:EMBL;Acc:AED91658.1]
AT1G36180.1	AT1G36180	ACC2	Col-0	NMD2	23392.4	UP	0.26	acetyl-CoA carboxylase 2 [Source:EMBL;Acc:AEE31852.1]
CUFF.1156.1	AT1G23935	.	Col-0	upf1-5	23389.7	UP	1.07	uncharacterized protein [Source:EMBL;Acc:AEE30451.1]
AT5G13360.2	AT5G13360	.	Col-0	NMD2	23352.6	DOWN	8.1	auxin-responsive GH3 family protein [Source:EMBL;Acc:AED91885.1]
CUFF.10960.3	AT5G40870	ATUK/UPRT1	upf1-5	upf3-1	23321.1	UP	5.85	putative uracil phosphoribosyltransferase [Source:EMBL;Acc:AED94610.1]
CUFF.11514.2	AT5G52270	.	Col-0	upf1-5	23237.3	DOWN	1.11	vesicle transport protein SEC22 [Source:EMBL;Acc:AED96194.1]
CUFF.1021.1	AT1G20720	.	upf1-5	NMD2	23207	DOWN	0.69	RAD3-like DNA-binding helicase protein [Source:EMBL;Acc:AEE30014.1]
TCONS_00021774	XLOC_010240	AT2G38420	upf1-5	upf3-1	23205.1	UP	2.25
CUFF.4183.2	AT2G29620	.	upf1-5	upf3-1	23194.8	UP	2.69	uncharacterized protein [Source:EMBL;Acc:AEC08279.1]
CUFF.970.5	AT1G19485	.	upf1-5	NMD2	23162.9	DOWN	3.4	transducin/WD-40 repeat-containing protein [Source:EMBL;Acc:AEE29859.1]
AT4G36010.2	AT4G36010	.	Col-0	upf1-5	23092.6	DOWN	2.29	pathogenesis-related thaumatin family protein [Source:EMBL;Acc:AEE86602.1]
CUFF.9236.2	AT4G36150	.	Col-0	NMD2	23006.4	UP	1.14	TIR-NBS-LRR class disease resistance protein [Source:EMBL;Acc:AEE86625.1]
CUFF.10832.4	AT5G37530	.	upf3-1	NMD2	23001.4	DOWN	2.07	Rossmann-fold NAD(P)-binding domain-containing protein [Source:EMBL;Acc:AED94203.1]
AT1G14070.1	AT1G14070	FUT7	Col-0	upf3-1	22988.9	UP	6.53	fucosyltransferase 7 [Source:EMBL;Acc:AEE29104.1]
CUFF.4388.2	AT2G33640	.	upf1-5	NMD2	22943.6	UP	0.83	putative S-acyltransferase [Source:EMBL;Acc:AEC08865.1]
CUFF.4414.3	AT2G34150	ATRANGAP2	upf3-1	NMD2	22937.4	UP	1.47	protein SCAR1 [Source:EMBL;Acc:AEC08924.1]
TCONS_00025095	XLOC_011946	MEE3	Col-0	upf1-5	22882.9	UP	0.64
CUFF.3313.1	AT2G02148	.	upf3-1	NMD2	22858.7	UP	0.99	uncharacterized protein [Source:EMBL;Acc:AEC05552.1]
TCONS_00021189	XLOC_009968	PCMP-E19	upf1-5	NMD2	22848.9	DOWN	1.4
CUFF.3715.1	AT2G19450	TAG1	Col-0	NMD2	22814.8	DOWN	6.28	diacylglycerol O-acyltransferase 1 [Source:EMBL;Acc:AEC06882.1]
CUFF.5729.1	AT3G12640	.	Col-0	NMD2	22739.7	DOWN	4.79	RNA binding (RRM/RBD/RNP motifs) family protein [Source:EMBL;Acc:AEE75227.1]
CUFF.7031.5	AT3G53170	.	Col-0	upf1-5	22715.3	UP	2.61	tetratricopeptide repeat domain-containing protein [Source:EMBL;Acc:AEE79044.1]
CUFF.7371.1	AT3G59830	.	upf3-1	NMD2	22692.5	UP	1.19	Integrin-linked protein kinase family protein [Source:EMBL;Acc:AEE79974.1]
CUFF.5958.1	AT3G16940	CMTA6	Col-0	upf1-5	22603.2	UP	3.16	calmodulin-binding transcription activator [Source:EMBL;Acc:AEE75886.1]
AT1G48500.3	AT1G48500	JAZ4	upf3-1	NMD2	22598.6	DOWN	2.41	protein TIFY 6A [Source:EMBL;Acc:AEE32304.1]
CUFF.1176.2	AT1G24440	.	upf1-5	upf3-1	22583.8	UP	3.55	RING/U-box domain-containing protein [Source:EMBL;Acc:AEE30530.1]
AT5G19310.1	AT5G19310	.	Col-0	NMD2	22575.1	UP	1.57	Homeotic gene regulator [Source:EMBL;Acc:AED92683.1]
AT1G71710.2	AT1G71710	.	Col-0	NMD2	22559.2	DOWN	4.68	endonuclease/exonuclease/phosphatase domain-containing protein [Source:EMBL;Acc:AEE35222.1]
TCONS_00001940	XLOC_000776	AT1G15670	upf1-5	upf3-1	22544.7	UP	5.84
CUFF.1723.5	AT1G45332	.	upf1-5	NMD2	22542.8	DOWN	5.76	Elongation factor G [Source:EMBL;Acc:AEE32115.1]
AT5G01660.1	AT5G01660	.	upf1-5	upf3-1	22535.9	DOWN	0.59	uncharacterized protein [Source:EMBL;Acc:AED90373.1]
AT2G40790.1	AT2G40790	ATCXXS2	upf1-5	NMD2	22521.6	UP	0.97	thioredoxin-like protein CXXS2 [Source:EMBL;Acc:AEC09879.1]
CUFF.6852.1	AT3G49350	.	upf3-1	NMD2	22494.7	DOWN	3.55	RabGAP/TBC domain-containing protein [Source:EMBL;Acc:AEE78531.1]
AT3G48290.1	AT3G48290	CYP71A24	Col-0	NMD2	22471.8	DOWN	0.2	cytochrome P450 71A24 [Source:EMBL;Acc:AEE78396.1]
CUFF.2168.1	AT1G56630	.	Col-0	upf1-5	22466	DOWN	0.45	lipase class 3-like protein [Source:EMBL;Acc:AEE33418.1]
AT1G02190.2	AT1G02190	.	upf1-5	upf3-1	22457.2	UP	0.19	putative CER1 protein [Source:EMBL;Acc:AEE27398.1]
CUFF.6854.1	AT3G49370	CRK6	upf1-5	NMD2	22422.2	UP	0.53	Calcium-dependent protein kinase-like protein [Source:EMBL;Acc:AEE78533.1]
CUFF.9716.2	AT5G06930	.	Col-0	NMD2	22414.1	UP	2.35	uncharacterized protein [Source:EMBL;Acc:AED91083.1]
AT1G09932.2	AT1G09932	.	Col-0	NMD2	22395.6	UP	1.93	Phosphoglycerate mutase family protein [Source:EMBL;Acc:AEE28517.1]
AT3G29100.2	AT3G29100	VTI13	Col-0	upf1-5	22392.5	UP	2.14	vesicle transport V-snare 13 [Source:EMBL;Acc:AEE77536.1]
AT4G31620.1	AT4G31620	REM3	upf1-5	NMD2	22387.3	UP	0.45	B3 domain-containing protein REM3 [Source:EMBL;Acc:AEE85938.1]
CUFF.5150.4	AT3G01040	GAUT13	upf3-1	NMD2	22341.4	UP	6.33	alpha-1,4-galacturonosyltransferase [Source:EMBL;Acc:AEE73599.1]
AT2G22140.1	AT2G22140	ATEME1B	Col-0	NMD2	22297.7	UP	1.68	essential meiotic endonuclease 1B [Source:EMBL;Acc:AEC07270.1]
CUFF.1973.5	AT1G52370	.	Col-0	upf1-5	22297.6	UP	6.66	Ribosomal protein L.2/L17e family protein [Source:EMBL;Acc:AEE32796.1]
CUFF.505.2	AT1G10522	.	upf1-5	NMD2	22294.1	DOWN	32.29	uncharacterized protein [Source:EMBL;Acc:AEE28590.1]
AT3G13710.1	AT3G13710	PRA1.F4	Col-0	upf3-1	22280.5	UP	3.5	PRA1 family protein F4 [Source:EMBL;Acc:AEE75402.1]
CUFF.8046.1	AT4G12750	.	Col-0	upf1-5	22279.3	UP	5.65	Homeodomain-like transcriptional regulator [Source:EMBL;Acc:AEE83175.1]
TCONS_00048137	XLOC_023149	AT4G10600	upf3-1	NMD2	22273.7	UP	2.11
CUFF.3003.1	AT1G76050	.	upf1-5	upf3-1	22257.7	DOWN	25.37	RNA pseudourine synthase 2 [Source:EMBL;Acc:AEE35789.1]
CUFF.2961.1	AT1G75295	.	Col-0	upf3-1	22236.6	UP	2.62	other RNA.[Source:TAIR;Acc:AT1G75295]
CUFF.4183.2	AT2G29620	.	Col-0	upf3-1	22232.9	UP	2.69	uncharacterized protein [Source:EMBL;Acc:AEC08279.1]
AT4G13310.2	AT4G13310	CYP71A20	Col-0	upf3-1	22227.6	DOWN	0.6	cytochrome P450 71A20 [Source:EMBL;Acc:AEE83261.1]
CUFF.4443.2	AT2G34830	WRKY35	Col-0	upf1-5	22223.5	DOWN	0.81	putative WRKY transcription factor 35 [Source:EMBL;Acc:AEC09027.1]
AT2G47090.2	AT2G47090	.	Col-0	upf1-5	22208.3	UP	1.49	RING Zn-finger domain-containing protein [Source:EMBL;Acc:AEC10799.1]
AT3G13710.1	AT3G13710	PRA1.F4	upf1-5	upf3-1	22202	UP	3.5	PRA1 family protein F4 [Source:EMBL;Acc:AEE75402.1]
CUFF.10989.1	AT5G41580	.	upf1-5	upf3-1	22199.3	DOWN	1.54	RING/U-box domain-containing protein [Source:EMBL;Acc:AED94694.1]
AT4G09770.1	AT4G09770	.	Col-0	upf1-5	22179.6	DOWN	1.33	TRAF-like family protein [Source:EMBL;Acc:AEE82795.1]
CUFF.3739.4	AT2G20000	HBT	upf3-1	NMD2	22144.8	DOWN	3.2	cell division cycle protein 27-B [Source:EMBL;Acc:AEC06953.1]
TCONS_00015944	XLOC_007392	-	Col-0	upf1-5	22142.5	UP	0.72
CUFF.10489.1	AT5G23110	.	upf1-5	upf3-1	22139.5	UP	1.69	C3HC4-type RING finger domain-containing protein [Source:EMBL;Acc:AED93123.1]
CUFF.7564.1	AT4G00200	.	Col-0	NMD2	22108.3	UP	2.14	AT hook motif DNA-binding family protein [Source:EMBL;Acc:AEE81837.1]
AT5G65930.3	AT5G65930	ZWI	upf1-5	NMD2	22106.8	DOWN	6.86	kinesin-like calmodulin-binding protein (ZWICHEL) [Source:EMBL;Acc:AED98127.1]
CUFF.5219.2	AT3G02420	.	upf1-5	NMD2	22094.1	DOWN	7.96	uncharacterized protein [Source:EMBL;Acc:AEE73806.1]
CUFF.954.2	AT1G19250	FMO1	Col-0	upf3-1	22093.4	UP	0.69	putative flavin-containing monooxygenase 1 [Source:EMBL;Acc:AEE29823.1]
AT1G63430.1	AT1G63430	.	upf3-1	NMD2	22089.1	UP	9.73	putative LRR receptor-like serine/threonine-protein kinase [Source:EMBL;Acc:AEE34098.1]
CUFF.6742.1	AT3G47120	.	upf3-1	NMD2	22054.8	UP	3.4	RNA-binding motif protein, X-linked 2 [Source:EMBL;Acc:AEE78245.1]
CUFF.3906.1	AT2G23890	.	upf1-5	NMD2	22043.3	UP	4.31	HAD-superfamily hydrolase, subfamily IG, 5'-nucleotidase [Source:EMBL;Acc:AEC07499.1]
AT2G24600.2	AT2G24600	.	Col-0	upf1-5	22034	DOWN	2.84	ankyrin repeat-containing protein [Source:EMBL;Acc:AEC07600.1]
TCONS_00004105	XLOC_001761	AT1G33590	upf1-5	NMD2	22021.9	DOWN	20.47
AT1G48500.3	AT1G48500	JAZ4	Col-0	NMD2	22019.9	DOWN	2.35	protein TIFY 6A [Source:EMBL;Acc:AEE32304.1]
CUFF.4965.3	AT2G44530	PRS5	Col-0	NMD2	22005.8	DOWN	10.98	ribose-phosphate pyrophosphokinase 5 [Source:EMBL;Acc:AEC10435.1]
CUFF.8660.2	AT4G24840	.	Col-0	NMD2	21999.5	UP	8.11	uncharacterized protein [Source:EMBL;Acc:AEE84970.1]
AT2G30820.2	AT2G30820	.	upf1-5	NMD2	21957	DOWN	1.04	uncharacterized protein [Source:EMBL;Acc:AEC08445.1]
AT4G00960.1	AT4G00960	.	Col-0	NMD2	21859.1	DOWN	0.47	protein kinase family protein [Source:EMBL;Acc:AEE81961.1]
CUFF.10345.1	AT5G19520	MSL9	upf1-5	upf3-1	21858.1	UP	0.87	mechanosensitive channel of small conductance-like 9 [Source:EMBL;Acc:AED92720.1]
CUFF.7210.1	AT3G56570	.	Col-0	NMD2	21775.5	DOWN	1.44	SET domain-containing protein [Source:EMBL;Acc:AEE79536.1]
CUFF.9791.8	AT5G08440	.	Col-0	upf3-1	21746.9	UP	3.17	uncharacterized protein [Source:EMBL;Acc:AED91301.1]
CUFF.4011.1	AT2G26150	ATHSFA2	upf1-5	upf3-1	21746.8	UP	3.89	heat stress transcription factor A-2 [Source:EMBL;Acc:AEC07801.1]
CUFF.9884.2	AT5G10510	AIL6	Col-0	upf3-1	21714.7	UP	1.42	AP2-like ethylene-responsive transcription factor AIL6 [Source:EMBL;Acc:AED91556.1]
CUFF.8709.1	AT4G25820	XTR9	Col-0	upf3-1	21685.6	UP	2.52	xyloglucan endotransglucosylase/hydrolase protein 14 [Source:EMBL;Acc:AEE85118.1]
CUFF.5210.3	AT3G02280	ATR3	upf3-1	NMD2	21679	UP	2	flavodoxin-like protein [Source:EMBL;Acc:AEE73787.1]
CUFF.456.2	AT1G09570	PHYA	Col-0	upf1-5	21675.6	DOWN	5.02	phytochrome A [Source:EMBL;Acc:AEE28463.1]
CUFF.10489.1	AT5G23110	.	upf1-5	NMD2	21662.9	UP	1.65	C3HC4-type RING finger domain-containing protein [Source:EMBL;Acc:AED93123.1]
AT3G59250.1	AT3G59250	.	Col-0	upf1-5	21599.6	UP	7.13	F-box/LRR-repeat protein [Source:EMBL;Acc:AEE79896.1]
AT1G22830.2	AT1G22830	PCMP-E24	Col-0	upf1-5	21597.6	DOWN	0.94	Pentatricopeptide repeat-containing protein [Source:EMBL;Acc:AEE30293.1]
AT5G01360.2	AT5G01360	TBL3	Col-0	upf3-1	21579.9	UP	0.68	uncharacterized protein [Source:EMBL;Acc:AED90332.1]
TCONS_00027582	XLOC_013064	AT2G41230	upf1-5	upf3-1	21520.5	UP	4.53
CUFF.10575.5	AT5G24740	.	upf1-5	NMD2	21520.5	UP	1.6	uncharacterized protein [Source:EMBL;Acc:AED93353.1]
CUFF.7978.1	AT4G11200	.	upf3-1	NMD2	21442.5	UP	0.86	transposable element gene.[Source:TAIR;Acc:AT4G11200]
CUFF.1960.1	AT1G52110	.	Col-0	upf3-1	21433	UP	0.18	jacalin-like lectin domain-containing protein [Source:EMBL;Acc:AEE32756.1]
CUFF.5181.1	AT3G01510	LSF1	upf1-5	upf3-1	21425.1	UP	2.25	protein like SEX4 1 [Source:EMBL;Acc:AEE73678.1]
AT1G02065.2	AT1G02065	SPL8	Col-0	upf1-5	21424.2	UP	0.63	squamosa promoter-binding-like protein 8 [Source:EMBL;Acc:AEE27373.1]
CUFF.2878.2	AT1G73700	.	upf1-5	NMD2	21408.7	DOWN	1.09	mate efflux-like protein [Source:EMBL;Acc:AEE35499.1]
AT5G11870.1	AT5G11870	.	upf3-1	NMD2	21383.2	DOWN	1.34	Alkaline phytoceramidase (aPHC) [Source:EMBL;Acc:AED91732.1]
CUFF.10881.1	AT5G38710	POX2	upf1-5	NMD2	21377	UP	0.74	proline dehydrogenase 2 [Source:EMBL;Acc:AED94352.1]
AT4G17483.1	AT4G17483	.	upf1-5	upf3-1	21371.3	DOWN	2.28	palmitoyl protein thioesterase family protein [Source:EMBL;Acc:AEE83899.1]
CUFF.2588.1	AT1G67600	.	upf1-5	NMD2	21371.3	UP	2.09	Acid phosphatase/vanadium-dependent haloperoxidase-related protein [Source:EMBL;Acc:AEE34670.1]
AT5G44990.2	AT5G44990	.	upf1-5	NMD2	21371.2	UP	4.92	Glutathione S-transferase family protein [Source:EMBL;Acc:AED95186.1]
CUFF.11849.2	AT5G59650	PAM74	Col-0	upf3-1	21363.1	UP	0.21	leucine-rich repeat protein kinase-like protein [Source:EMBL;Acc:AED97216.1]
CUFF.3228.2	AT1G80500	.	Col-0	upf3-1	21361	DOWN	7.6	SNARE-like protein [Source:EMBL;Acc:AEE36413.1]
CUFF.7448.3	AT3G61380	.	Col-0	upf1-5	21328.3	DOWN	2.32	Phosphatidylinositol N-acetyglucosaminlytransferase subunit P-like protein [Source:EMBL;Acc:AEE80192.1]
CUFF.505.2	AT1G10522	.	Col-0	NMD2	21326.4	DOWN	30.89	uncharacterized protein [Source:EMBL;Acc:AEE28590.1]
TCONS_00024135	XLOC_011382	AT2G12190	upf1-5	NMD2	21310.5	DOWN	0.7
AT5G05330.3	AT5G05330	.	upf1-5	upf3-1	21276.7	UP	2.38	HMG-box (high mobility group) DNA-binding family protein [Source:EMBL;Acc:AED90859.1]
CUFF.8995.4	AT4G31650	REM6	upf1-5	upf3-1	21264.2	DOWN	1.92	B3 domain-containing protein REM6 [Source:EMBL;Acc:AEE85941.1]
CUFF.4711.4	AT2G39920	.	Col-0	upf1-5	21210	DOWN	4.7	acid phosphatase class IIIB protein [Source:EMBL;Acc:AEC09751.1]
AT2G27170.2	AT2G27170	TTN7	upf1-5	upf3-1	21205.8	DOWN	4.28	structural maintenance of chromosome 3 (chondroitin sulfate proteoglycan 6) [Source:EMBL;Acc:AEC07949.1]
AT5G01660.1	AT5G01660	.	Col-0	upf3-1	21197.5	DOWN	0.56	uncharacterized protein [Source:EMBL;Acc:AED90373.1]
AT1G05280.1	AT1G05280	.	upf1-5	upf3-1	21175.3	DOWN	0.79	uncharacterized protein [Source:EMBL;Acc:AEE27817.1]
AT1G24070.1	AT1G24070	ATCSLA10	upf1-5	upf3-1	21173.7	UP	2.14	putative mannan synthase 10 [Source:EMBL;Acc:AEE30475.1]
CUFF.2852.3	AT1G73210	.	upf1-5	NMD2	21165.8	UP	1.87	uncharacterized protein [Source:EMBL;Acc:AEE35429.1]
CUFF.5245.3	AT3G02830	ZFN1	upf3-1	NMD2	21157.9	DOWN	22.37	zinc finger CCCH domain-containing protein 33 [Source:EMBL;Acc:AEE73864.1]
AT1G01480.2	AT1G01480	ACS2	Col-0	NMD2	21156.5	DOWN	0.51	1-aminocyclopropane-1-carboxylate synthase 2 [Source:EMBL;Acc:AEE27294.1]
AT4G17440.1	AT4G17440	.	Col-0	upf1-5	21136.9	DOWN	0.99	uncharacterized protein [Source:EMBL;Acc:AEE83892.1]
CUFF.4580.2	AT2G37520	.	Col-0	upf1-5	21136.9	UP	3.35	acyl-CoA N-acyltransferase with RING/FYVE/PHD-type zinc finger domain-containing protein [Source:EMBL;Acc:AEC09411.1]
CUFF.12203.2	AT5G66810	.	upf3-1	NMD2	21136.4	DOWN	5.95	uncharacterized protein [Source:EMBL;Acc:AED98265.1]
AT1G11080.2	AT1G11080	scpl31	upf1-5	NMD2	21088.1	UP	1.65	carboxypeptidase C [Source:EMBL;Acc:AEE28680.1]
AT3G48440.1	AT3G48440	.	upf1-5	upf3-1	21066.6	DOWN	3.42	zinc finger CCCH domain-containing protein 43 [Source:EMBL;Acc:AEE78417.1]
CUFF.10630.8	AT5G26180	.	upf1-5	upf3-1	21014.6	DOWN	2.76	NOL1/NOP2/sun family protein [Source:EMBL;Acc:AED93534.1]
CUFF.8415.1	AT4G19500	.	upf1-5	NMD2	20998.6	UP	4.45	P-loop NTPase and Toll/interleukin-1 receptor (TIR) homology domain protein [Source:EMBL;Acc:AEE84191.1]
CUFF.5557.1	AT3G09010	.	upf3-1	NMD2	20973	UP	1.21	protein kinase domain-containing protein [Source:EMBL;Acc:AEE74708.1]
CUFF.5866.3	AT3G15220	.	Col-0	NMD2	20943.4	UP	2.7	putative protein kinase [Source:EMBL;Acc:AEE75633.1]
CUFF.8709.1	AT4G25820	XTR9	Col-0	NMD2	20938.3	UP	2.43	xyloglucan endotransglucosylase/hydrolase protein 14 [Source:EMBL;Acc:AEE85118.1]
TCONS_00046254	XLOC_022082	AT4G34550	Col-0	upf3-1	20936.4	DOWN	1.36
CUFF.6450.1	AT3G27330	.	upf1-5	NMD2	20935.5	UP	0.99	C3H4 type zinc finger protein [Source:EMBL;Acc:AEE77301.1]
AT2G47090.2	AT2G47090	.	Col-0	NMD2	20923.5	UP	1.4	RING Zn-finger domain-containing protein [Source:EMBL;Acc:AEC10799.1]
CUFF.6646.3	AT3G44550	FAR5	Col-0	NMD2	20838.6	UP	1.37	putative fatty acyl-CoA reductase 5 [Source:EMBL;Acc:AEE77914.1]
TCONS_00030713	XLOC_014388	PCMP-E92	Col-0	upf1-5	20832.5	UP	0.65
CUFF.11005.2	AT5G41910	MED10A	Col-0	upf1-5	20832.3	DOWN	3.43	Mediator complex, subunit Med10 [Source:EMBL;Acc:AED94743.1]
AT1G01370.1	AT1G01370	HTR12	Col-0	upf1-5	20822.5	UP	1.2	histone H3 [Source:EMBL;Acc:AEE27279.1]
AT5G52890.2	AT5G52890	.	upf1-5	NMD2	20813.3	UP	0.71	AT hook motif-containing protein [Source:EMBL;Acc:AED96274.1]
CUFF.5557.2	AT3G09010	.	Col-0	upf1-5	20788.9	UP	0.5	protein kinase domain-containing protein [Source:EMBL;Acc:AEE74708.1]
CUFF.9947.3	AT5G11530	EMF1	upf1-5	upf3-1	20781.8	DOWN	3.65	embryonic flower 1 (EMF1) [Source:EMBL;Acc:AED91692.1]
AT4G34580.1	AT4G34580	COW1	Col-0	upf3-1	20777	UP	0.53	Sec14p-like phosphatidylinositol transfer family protein [Source:EMBL;Acc:AEE86395.1]
CUFF.8369.1	AT4G18600	WAVE5	upf3-1	NMD2	20774.4	DOWN	3.82	scar-like domain-containing protein WAVE 5 [Source:EMBL;Acc:AEE84067.1]
CUFF.8573.1	AT4G23320	CRK24	upf1-5	upf3-1	20737.6	DOWN	0.38	cysteine-rich receptor-like protein kinase 24 [Source:EMBL;Acc:AEE84738.1]
CUFF.1790.2	AT1G48430	.	upf1-5	NMD2	20710.8	UP	3.92	Dihydroxyacetone kinase [Source:EMBL;Acc:AEE32291.1]
CUFF.11374.3	AT5G49340	TBL4	Col-0	upf3-1	20708.3	UP	2.31	protein trichome birefringence-like 4 [Source:EMBL;Acc:AED95799.1]
TCONS_00030713	XLOC_014388	PCMP-E92	Col-0	upf3-1	20692.7	UP	0.64
CUFF.2515.9	AT1G65950	.	upf1-5	upf3-1	20681.5	UP	6.63	aarF domain-containing kinase [Source:EMBL;Acc:AEE34443.1]
CUFF.624.2	AT1G12930	.	Col-0	upf3-1	20672.7	UP	3.73	exportin 1-like protein domain-containing protein [Source:EMBL;Acc:AEE28950.1]
CUFF.9942.3	AT5G11470	.	Col-0	upf3-1	20644.9	UP	0.59	bromo-adjacent homology (BAH) domain-containing protein [Source:EMBL;Acc:AED91683.1]
CUFF.9601.2	AT5G04560	DME	upf1-5	upf3-1	20624.9	UP	2.58	transcriptional activator DEMETER [Source:EMBL;Acc:AED90760.1]
CUFF.2885.1	AT1G73805	.	upf1-5	upf3-1	20618.1	DOWN	1.93	calmodulin binding protein-like protein [Source:EMBL;Acc:AEE35510.1]
CUFF.4140.3	AT2G28480	.	Col-0	upf1-5	20616.5	DOWN	4.61	RNA-binding CRS1 / YhbY (CRM) domain protein [Source:EMBL;Acc:AEC08129.1]
AT2G34150.1	AT2G34150	ATRANGAP2	Col-0	upf3-1	20609.8	UP	2.25	protein SCAR1 [Source:EMBL;Acc:AEC08924.1]
CUFF.4540.2	AT2G36740	SWC2	upf3-1	NMD2	20600.8	DOWN	2.85	vacuolar protein sorting-associated protein 72 [Source:EMBL;Acc:AEC09293.1]
CUFF.9536.1	AT5G03350	.	Col-0	upf1-5	20592.1	UP	9.22	lectin-like protein [Source:EMBL;Acc:AED90590.1]
AT3G14170.1	AT3G14170	.	Col-0	upf1-5	20587.9	UP	0.98	uncharacterized protein [Source:EMBL;Acc:AEE75480.1]
CUFF.2294.3	AT1G61240	.	upf1-5	upf3-1	20569.7	UP	5.68	lysine ketoglutarate reductase trans-splicing related 1 [Source:EMBL;Acc:AEE33810.1]
TCONS_00061320	XLOC_029124	ELC-Like	Col-0	upf1-5	20559.8	DOWN	1.55
CUFF.8468.1	AT4G20940	.	upf1-5	upf3-1	20558.2	UP	2.67	leucine-rich receptor-like protein kinase [Source:EMBL;Acc:AEE84378.1]
AT4G35110.3	AT4G35110	.	upf1-5	NMD2	20434.9	UP	2.98	phospholipase-like (PEARLI 4) family protein [Source:EMBL;Acc:AEE86467.1]
AT2G19910.1	AT2G19910	RDR3	upf3-1	NMD2	20404.8	UP	0.47	RNA-dependent RNA polymerase-like protein [Source:EMBL;Acc:AEC06942.1]
AT3G51490.2	AT3G51490	TMT3	upf3-1	NMD2	20401.9	UP	0.17	monosaccharide-sensing protein 3 [Source:EMBL;Acc:AEE78799.1]
CUFF.11445.1	AT5G50840	.	Col-0	NMD2	20396.2	UP	4.49	uncharacterized protein [Source:EMBL;Acc:AED95999.1]
CUFF.10582.1	AT5G24900	CYP714A2	upf1-5	upf3-1	20391.6	UP	0.21	cytochrome P450, family 714, subfamily A, polypeptide 2 [Source:EMBL;Acc:AED93376.1]
CUFF.4893.1	AT2G43080	AT-P4H-1	upf3-1	NMD2	20377.1	UP	6.05	P4H isoform 1 [Source:EMBL;Acc:AEC10206.1]
CUFF.4933.3	AT2G43900	5PTASE12	Col-0	upf3-1	20364.6	UP	2.09	Endonuclease/exonuclease/phosphatase family protein [Source:EMBL;Acc:AEC10342.1]
AT3G45770.2	AT3G45770	.	Col-0	upf1-5	20344.3	UP	10.44	putative trans-2-enoyl-CoA reductase [Source:EMBL;Acc:AEE78070.1]
CUFF.4074.4	AT2G27150	AAO3	Col-0	upf3-1	20312.3	DOWN	2.52	abscisic-aldehyde oxidase [Source:EMBL;Acc:AEC07945.1]
CUFF.7803.3	AT4G04850	KEA3	upf1-5	upf3-1	20297.8	DOWN	13.78	K+ efflux antiporter 3 [Source:EMBL;Acc:AEE82432.1]
CUFF.10389.5	AT5G20450	.	Col-0	upf3-1	20281.8	UP	3.83	uncharacterized protein [Source:EMBL;Acc:AED92846.1]
CUFF.697.5	AT1G14560	.	upf1-5	NMD2	20270.3	UP	5.74	Mitochondrial substrate carrier family protein [Source:EMBL;Acc:AEE29181.1]
CUFF.9519.1	AT5G03070	IMPA-9	Col-0	upf3-1	20251.3	DOWN	2.38	importin alpha isoform 9 [Source:EMBL;Acc:AED90553.1]
AT5G09710.1	AT5G09710	.	Col-0	upf3-1	20226.3	UP	0.61	putative magnesium transporter MRS2-9 [Source:EMBL;Acc:AED91436.1]
AT4G23200.1	AT4G23200	CRK12	upf1-5	upf3-1	20224.1	DOWN	0.35	putative cysteine-rich receptor-like protein kinase 12 [Source:EMBL;Acc:AEE84721.1]
AT3G11950.2	AT3G11950	.	upf1-5	NMD2	20223.7	UP	1.46	homogentisate solanesyltransferase [Source:EMBL;Acc:AEE75128.1]
CUFF.846.1	AT1G17255	.	upf3-1	NMD2	20192.5	UP	0.77	(AT1G17255) otherRNA [Source:RefSeq DNA;Acc:NR_022094]
AT1G21690.4	AT1G21690	EMB1968	upf1-5	upf3-1	20163	DOWN	11.03	replication factor C subunit 2/4 [Source:EMBL;Acc:AEE30140.1]
CUFF.2446.1	AT1G64530	NLP6	upf1-5	NMD2	20162.4	UP	3.95	RWP-RK domain-containing protein [Source:EMBL;Acc:AEE34250.1]
CUFF.11414.2	AT5G49990	NAT5	upf1-5	upf3-1	20153.9	DOWN	2.85	nucleobase-ascorbate transporter 5 [Source:EMBL;Acc:AED95881.1]
AT1G71710.2	AT1G71710	.	upf3-1	NMD2	20146.2	DOWN	4.18	endonuclease/exonuclease/phosphatase domain-containing protein [Source:EMBL;Acc:AEE35222.1]
AT4G11610.1	AT4G11610	.	upf1-5	NMD2	20144.4	UP	1.29	C2 calcium/lipid-binding and phosphoribosyltransferase C-terminal domain-containing protein [Source:EMBL;Acc:AEE83030.1]
CUFF.8428.3	AT4G19810	.	upf3-1	NMD2	20107.8	UP	4.25	Glycosyl hydrolase family protein with chitinase insertion domain [Source:EMBL;Acc:AEE84228.1]
AT4G29440.2	AT4G29440	.	upf1-5	NMD2	20107.6	UP	1.42	regulator of Vps4 activity protein [Source:EMBL;Acc:AEE85632.1]
AT4G30830.1	AT4G30830	.	upf1-5	upf3-1	20106.9	DOWN	0.16	uncharacterized protein [Source:EMBL;Acc:AEE85816.1]
AT4G33800.1	AT4G33800	.	upf1-5	NMD2	20082.9	UP	0.79	uncharacterized protein [Source:EMBL;Acc:AEE86279.1]
CUFF.10761.5	AT5G35400	.	Col-0	upf1-5	20073	UP	2.09	tRNA pseudouridine synthase-like protein [Source:EMBL;Acc:AED93964.1]
CUFF.6738.1	AT3G46960	.	Col-0	upf3-1	20060.5	DOWN	2.2	antiviral helicase SKI2 [Source:EMBL;Acc:AEE78224.1]
CUFF.7538.4	AT3G63280	ATNEK4	upf1-5	NMD2	20056	UP	1.21	serine/threonine-protein kinase Nek4 [Source:EMBL;Acc:AEE80461.1]
AT2G15530.3	AT2G15530	.	upf1-5	upf3-1	20037.1	DOWN	2.55	RING/U-box domain-containing protein [Source:EMBL;Acc:AEC06413.1]
AT5G45500.2	AT5G45500	.	upf3-1	NMD2	19989.3	DOWN	12.46	RNI-like superfamily protein [Source:EMBL;Acc:AED95261.1]
AT3G44716.2	AT3G44716	.	upf3-1	NMD2	19970.5	UP	1.42	uncharacterized protein [Source:EMBL;Acc:AEE77936.1]
CUFF.5219.2	AT3G02420	.	upf3-1	NMD2	19952.6	DOWN	7.18	uncharacterized protein [Source:EMBL;Acc:AEE73806.1]
CUFF.5546.2	AT3G08800	.	upf1-5	NMD2	19917.2	DOWN	0.8	integrator complex subunit 4 [Source:EMBL;Acc:AEE74681.1]
AT1G73550.1	AT1G73550	.	Col-0	upf1-5	19915.7	DOWN	1.16	bifunctional inhibitor/lipid-transfer protein/seed storage 2S albumin-like protein [Source:EMBL;Acc:AEE35475.1]
CUFF.11945.1	AT5G61865	.	Col-0	NMD2	19872.9	UP	2.57	uncharacterized protein [Source:EMBL;Acc:AED97526.1]
AT5G24290.2	AT5G24290	.	Col-0	upf3-1	19822.2	UP	3.33	vacuolar iron transporter-like protein [Source:EMBL;Acc:AED93281.1]
AT1G05280.1	AT1G05280	.	upf1-5	NMD2	19803.6	DOWN	0.79	uncharacterized protein [Source:EMBL;Acc:AEE27817.1]
AT1G30160.2	AT1G30160	.	Col-0	upf1-5	19793.4	UP	2.15	uncharacterized protein [Source:EMBL;Acc:AEE31186.1]
CUFF.7100.2	AT3G54350	emb1967	upf1-5	upf3-1	19786.4	DOWN	3.83	Forkhead-associated (FHA) domain-containing protein [Source:EMBL;Acc:AEE79219.1]
CUFF.11975.3	AT5G62600	.	upf1-5	NMD2	19771.7	UP	3.03	armadillo/beta-catenin-like repeat-containing protein [Source:EMBL;Acc:AED97629.1]
CUFF.1688.1	AT1G44180	.	Col-0	upf3-1	19763.5	UP	2.52	aminoacylase [Source:EMBL;Acc:AEE32028.1]
AT5G22040.2	AT5G22040	.	upf1-5	NMD2	19754.4	DOWN	3.98	uncharacterized protein [Source:EMBL;Acc:AED92974.1]
AT3G03500.1	AT3G03500	.	Col-0	upf3-1	19745.3	UP	0.49	TatD related DNase [Source:EMBL;Acc:AEE73951.1]
AT4G36080.3	AT4G36080	.	Col-0	upf3-1	19735.2	DOWN	1.19	transformation/transcription domain-associated protein [Source:EMBL;Acc:AEE86612.1]
CUFF.5512.3	AT3G07610	IBM1	upf1-5	upf3-1	19715.6	UP	2.85	Transcription factor jumonji (jmjC) domain-containing protein [Source:EMBL;Acc:AEE74574.1]
CUFF.9738.2	AT5G07320	.	Col-0	upf3-1	19715.5	UP	6.25	Mitochondrial substrate carrier family protein [Source:EMBL;Acc:AED91136.1]
CUFF.11850.1	AT5G59660	.	upf3-1	NMD2	19714.2	DOWN	0.89	leucine-rich repeat protein kinase-like protein [Source:EMBL;Acc:AED97217.1]
AT1G62981.2	AT1G62981	.	upf3-1	NMD2	19702.5	DOWN	1.98	uncharacterized protein [Source:EMBL;Acc:AEE34033.1]
CUFF.7624.3	AT4G01130	.	upf1-5	upf3-1	19695.3	UP	4.97	GDSL esterase/lipase [Source:EMBL;Acc:AEE81985.1]
CUFF.7845.8	AT4G06701	.	upf3-1	NMD2	19677.9	UP	9.24	other RNA.[Source:TAIR;Acc:AT4G06701]
CUFF.4394.2	AT2G33790	ATAGP30	upf3-1	NMD2	19672.4	DOWN	5.66	arabinogalactan protein 30 [Source:EMBL;Acc:AEC08885.1]
CUFF.3376.2	AT2G04050	DTXL1	Col-0	upf1-5	19645.4	DOWN	0.78	MATE efflux family protein [Source:EMBL;Acc:AEC05792.1]
AT5G57410.3	AT5G57410	.	Col-0	upf3-1	19638.4	UP	4.12	Afadin/alpha-actinin-binding protein [Source:EMBL;Acc:AED96899.1]
CUFF.4165.3	AT2G29140	APUM3	Col-0	upf1-5	19615.4	DOWN	4.72	pumilio 3 [Source:EMBL;Acc:AEC08216.1]
CUFF.7270.6	AT3G57680	.	upf1-5	NMD2	19592.1	UP	1.09	Peptidase S41 family protein [Source:EMBL;Acc:AEE79686.1]
CUFF.9738.2	AT5G07320	.	Col-0	upf1-5	19583	UP	6.21	Mitochondrial substrate carrier family protein [Source:EMBL;Acc:AED91136.1]
AT3G11180.1	AT3G11180	.	upf3-1	NMD2	19578.6	DOWN	0.5	leucoanthocyanidin dioxygenase-like protein [Source:EMBL;Acc:AEE75010.1]
AT3G59830.1	AT3G59830	.	Col-0	NMD2	19566.5	DOWN	0.26	Integrin-linked protein kinase family protein [Source:EMBL;Acc:AEE79974.1]
AT1G20480.1	AT1G20480	4CLL2	upf1-5	upf3-1	19547.7	UP	2.81	4-coumarate--CoA ligase-like 2 [Source:EMBL;Acc:AEE29977.1]
CUFF.10451.4	AT5G22300	NIT4	upf1-5	upf3-1	19521.1	DOWN	4.03	bifunctional nitrilase/nitrile hydratase NIT4 [Source:EMBL;Acc:AED93008.1]
AT1G67150.1	AT1G67150	.	Col-0	upf3-1	19519.5	UP	0.4	uncharacterized protein [Source:EMBL;Acc:AEE34606.1]
TCONS_00012498	XLOC_005639	AT1G30290	upf3-1	NMD2	19497.9	UP	1.38
CUFF.9432.2	AT5G01290	.	Col-0	upf1-5	19482.1	UP	2.98	mRNA capping enzyme family protein [Source:EMBL;Acc:AED90323.1]
AT5G07390.1	AT5G07390	ATRBOHA	Col-0	upf3-1	19456.9	DOWN	0.64	Respiratory burst oxidase-A [Source:EMBL;Acc:AED91152.1]
AT1G28530.1	AT1G28530	.	Col-0	NMD2	19453.3	UP	2.96	uncharacterized protein [Source:EMBL;Acc:AEE30989.1]
CUFF.9119.4	AT4G33770	ITPK3	Col-0	upf1-5	19437.7	DOWN	3.79	inositol-tetrakisphosphate 1-kinase 3 [Source:EMBL;Acc:AEE86276.1]
CUFF.431.4	AT1G09060	.	upf3-1	NMD2	19409.9	DOWN	2.9	WRC, zf-4CXXC-R1 transcription factor and jumonji domain-containing protein [Source:EMBL;Acc:AEE28389.1]
AT1G27110.1	AT1G27110	.	Col-0	NMD2	19400.2	UP	0.4	StaR-like protein domain-containing protein [Source:EMBL;Acc:AEE30781.1]
CUFF.8610.2	AT4G24020	NLP7	upf1-5	NMD2	19366.6	DOWN	5.39	NIN like protein 7 [Source:EMBL;Acc:AEE84841.1]
AT1G53770.2	AT1G53770	.	upf1-5	upf3-1	19361.5	DOWN	1.34	peptide-O-fucosyltransferase [Source:EMBL;Acc:AEE32996.1]
CUFF.10464.1	AT5G22690	.	Col-0	upf1-5	19347.7	UP	1.97	TIR-NBS-LRR class disease resistance protein [Source:EMBL;Acc:AED93064.1]
AT1G69540.1	AT1G69540	AGL94	upf1-5	upf3-1	19333.9	UP	1.15	protein agamous-like 94 [Source:EMBL;Acc:AEE34947.1]
CUFF.4994.1	AT2G45135	.	upf3-1	NMD2	19319.4	UP	7.39	RING/U-box family protein [Source:EMBL;Acc:AEC10513.1]
CUFF.11337.3	AT5G48520	.	upf3-1	NMD2	19315.9	UP	2.86	uncharacterized protein [Source:EMBL;Acc:AED95681.1]
CUFF.10546.1	AT5G24205	.	upf1-5	NMD2	19280.2	DOWN	1.22	other RNA.[Source:TAIR;Acc:AT5G24205]
AT5G01390.2	AT5G01390	.	upf3-1	NMD2	19255.9	DOWN	3.16	putative DNAJ heat shock protein [Source:EMBL;Acc:AED90335.1]
AT4G33990.1	AT4G33990	EMB2758	Col-0	upf1-5	19245	UP	0.7	pentatricopeptide repeat-containing protein [Source:EMBL;Acc:AEE86306.1]
CUFF.3633.5	AT2G17442	.	Col-0	upf1-5	19234.9	DOWN	2.77	uncharacterized protein [Source:EMBL;Acc:AEC06627.1]
CUFF.5245.3	AT3G02830	ZFN1	Col-0	upf3-1	19228.7	UP	22.37	zinc finger CCCH domain-containing protein 33 [Source:EMBL;Acc:AEE73864.1]
CUFF.6806.2	AT3G48470	EMB2423	Col-0	NMD2	19202.9	UP	1.18	protein embryo defective 2423 [Source:EMBL;Acc:AEE78420.1]
CUFF.5866.3	AT3G15220	.	Col-0	upf3-1	19202.1	UP	2.48	putative protein kinase [Source:EMBL;Acc:AEE75633.1]
AT5G22660.2	AT5G22660	.	Col-0	upf1-5	19183.2	DOWN	0.16	F-box/FBD/LRR-repeat protein [Source:EMBL;Acc:AED93060.1]
CUFF.8607.2	AT4G23980	ARF9	Col-0	upf3-1	19167.4	DOWN	3.38	auxin response factor 9 [Source:EMBL;Acc:AEE84836.1]
AT1G49790.2	AT1G49790	.	Col-0	upf1-5	19154.6	DOWN	0.46	F-box associated ubiquitination effector family protein [Source:EMBL;Acc:AEE32476.1]
CUFF.5452.3	AT3G06530	.	Col-0	NMD2	19152.9	DOWN	2.6	U3 small nucleolar RNA-associated protein 10 and NUC211 domain-containing protein [Source:EMBL;Acc:AEE74407.1]
CUFF.3400.3	AT2G04660	APC2	Col-0	upf1-5	19147.6	UP	1.23	anaphase-promoting complex subunit 2 [Source:EMBL;Acc:AEC05853.1]
CUFF.3181.1	AT1G79590	SYP52	Col-0	upf1-5	19144.7	UP	5.46	syntaxin-52 [Source:EMBL;Acc:AEE36270.1]
AT3G06440.2	AT3G06440	B3GALT16	Col-0	upf3-1	19112.6	UP	3.24	putative beta-1,3-galactosyltransferase 16 [Source:EMBL;Acc:AEE74394.1]
CUFF.4270.2	AT2G31340	emb1381	Col-0	NMD2	19101.9	UP	1.93	embryo defective 1381 protein [Source:EMBL;Acc:AEC08529.1]
AT1G55160.2	AT1G55160	.	upf3-1	NMD2	19099.6	DOWN	18.62	uncharacterized protein [Source:EMBL;Acc:AEE33195.1]
AT4G25350.1	AT4G25350	SHB1	upf1-5	upf3-1	19099.2	UP	0.34	phosphate transporter PHO1-4 [Source:EMBL;Acc:AEE85045.1]
AT2G24030.2	AT2G24030	.	Col-0	NMD2	19090.7	DOWN	0.39	zinc ion / nucleic acid binding protein [Source:EMBL;Acc:AEC07520.1]
CUFF.8191.2	AT4G15215	PDR13	upf1-5	NMD2	19082	UP	0.45	ABC transporter G family member 41 [Source:EMBL;Acc:AEE83570.1]
CUFF.6738.1	AT3G46960	.	upf1-5	upf3-1	19036.7	DOWN	2.09	antiviral helicase SKI2 [Source:EMBL;Acc:AEE78224.1]
CUFF.6312.1	AT3G24560	RSY3	upf1-5	NMD2	19022.2	DOWN	4.66	protein raspberry 3 [Source:EMBL;Acc:AEE76921.1]
CUFF.10582.1	AT5G24900	CYP714A2	Col-0	upf1-5	19014.1	DOWN	0.2	cytochrome P450, family 714, subfamily A, polypeptide 2 [Source:EMBL;Acc:AED93376.1]
AT3G61880.1	AT3G61880	CYP78A9	Col-0	NMD2	19005.3	UP	0.69	cytochrome p450 78a9 [Source:EMBL;Acc:AEE80273.1]
AT5G51080.3	AT5G51080	.	upf1-5	upf3-1	19000.7	UP	1.75	RNase H domain-containing protein [Source:EMBL;Acc:AED96032.1]
CUFF.10684.1	AT5G27680	RECQSIM	upf1-5	NMD2	18991.5	UP	1.62	RECQ helicase SIM [Source:EMBL;Acc:AED93714.1]
CUFF.5945.6	AT3G16630	ATKINESIN-13A	upf1-5	upf3-1	18966.9	DOWN	11.93	kinesin family member 2/24 [Source:EMBL;Acc:AEE75846.1]
CUFF.10345.1	AT5G19520	MSL9	Col-0	NMD2	18947.7	UP	0.69	mechanosensitive channel of small conductance-like 9 [Source:EMBL;Acc:AED92720.1]
AT5G04370.2	AT5G04370	NAMT1	Col-0	upf1-5	18923.2	DOWN	2.1	S-adenosyl-L-methionine-dependent methyltransferase-like protein [Source:EMBL;Acc:AED90733.1]
CUFF.7615.2	AT4G00990	.	upf1-5	NMD2	18920.6	UP	3.26	Transcription factor jumonji (jmjC) domain-containing protein [Source:EMBL;Acc:AEE81964.1]
CUFF.1688.1	AT1G44180	.	Col-0	NMD2	18918.7	UP	2.41	aminoacylase [Source:EMBL;Acc:AEE32028.1]
CUFF.4348.2	AT2G32900	ATZW10	Col-0	upf3-1	18900.3	DOWN	3.97	centromere/kinetochore protein ZW10 [Source:EMBL;Acc:AEC08759.1]
CUFF.4646.1	AT2G38823	.	Col-0	NMD2	18894.7	UP	1.95	uncharacterized protein [Source:EMBL;Acc:AEC09591.1]
CUFF.4516.1	AT2G36270	ABI5	upf3-1	NMD2	18881.6	UP	0.36	protein abscisic acid-insensitive 5 [Source:EMBL;Acc:AEC09226.1]
CUFF.7820.2	AT4G05120	ENT3	upf1-5	upf3-1	18849	DOWN	6.76	major facilitator family protein [Source:EMBL;Acc:AEE82481.1]
AT5G11870.1	AT5G11870	.	upf1-5	NMD2	18847.4	DOWN	1.18	Alkaline phytoceramidase (aPHC) [Source:EMBL;Acc:AED91732.1]
CUFF.7133.2	AT3G54970	.	upf3-1	NMD2	18822.1	UP	3.73	D-aminoacid aminotransferase-like PLP-dependent enzyme-like protein [Source:EMBL;Acc:AEE79321.1]
CUFF.3598.2	AT2G16760	.	upf1-5	NMD2	18751.9	DOWN	2.89	calcium-dependent phosphotriesterase-like protein [Source:EMBL;Acc:AEC06535.1]
CUFF.2925.2	AT1G74490	.	Col-0	upf3-1	18692.8	DOWN	1.06	protein kinase domain-containing protein [Source:EMBL;Acc:AEE35599.1]
CUFF.4445.2	AT2G34850	MEE25	Col-0	NMD2	18636.3	UP	0.62	UDP-arabinose 4-epimerase [Source:EMBL;Acc:AEC09030.1]
AT2G42700.2	AT2G42700	.	Col-0	upf3-1	18635.1	UP	1.95	uncharacterized protein [Source:EMBL;Acc:AEC10157.1]
CUFF.6172.1	AT3G21180	ACA9	upf1-5	upf3-1	18625.5	UP	1.19	Ca2+-transporting ATPase [Source:EMBL;Acc:AEE76473.1]
AT5G26920.2	AT5G26920	CBP60G	Col-0	NMD2	18613.1	UP	0.7	Cam-binding protein 60-like G [Source:EMBL;Acc:AED93627.1]
AT2G35550.4	AT2G35550	BPC7	upf3-1	NMD2	18596.6	UP	0.69	basic pentacysteine 7 [Source:EMBL;Acc:AEC09123.1]
AT4G39140.4	AT4G39140	.	upf1-5	upf3-1	18578	UP	4.84	RING/U-box domain-containing protein [Source:EMBL;Acc:AEE87026.1]
CUFF.7121.1	AT3G54790	PUB3	Col-0	NMD2	18576.3	DOWN	8.14	U-box domain-containing protein 3 [Source:EMBL;Acc:AEE79288.1]
CUFF.10919.2	AT5G39970	.	Col-0	upf1-5	18574.5	UP	3.1	uncharacterized protein [Source:EMBL;Acc:AED94497.1]
TCONS_00031867	XLOC_014927	AT3G27860	Col-0	NMD2	18571.7	UP	0.44
CUFF.6768.6	AT3G47750	ATATH3	upf3-1	NMD2	18562.1	UP	1.86	ABC transporter A family member 4 [Source:EMBL;Acc:AEE78325.1]
CUFF.5745.1	AT3G13050	2016-10-07	Col-0	NMD2	18560.2	UP	3.25	major facilitator protein [Source:EMBL;Acc:AEE75283.1]
CUFF.11197.2	AT5G45710	AT-HSFA4C	upf3-1	NMD2	18558.5	DOWN	3.63	heat stress transcription factor A-4c [Source:EMBL;Acc:AED95286.1]
CUFF.11970.2	AT5G62480	ATGSTU9	upf1-5	upf3-1	18551.3	UP	5.57	glutathione S-transferase tau 9 [Source:EMBL;Acc:AED97612.1]
CUFF.2574.2	AT1G67320	.	upf1-5	NMD2	18544	DOWN	9.79	DNA primase large subunit [Source:EMBL;Acc:AEE34628.1]
CUFF.11332.2	AT5G48450	sks3	upf1-5	upf3-1	18536.2	DOWN	2.59	protein SKU5 similar 3 [Source:EMBL;Acc:AED95672.1]
CUFF.1154.2	AT1G23880	.	upf1-5	upf3-1	18533.3	DOWN	2.13	NHL domain-containing protein [Source:EMBL;Acc:AEE30445.1]
AT4G15393.2	AT4G15393	CYP702A5	Col-0	NMD2	18529.1	UP	13.99	cytochrome P450, family 702, subfamily A, polypeptide 5 [Source:EMBL;Acc:AEE83594.1]
CUFF.7978.1	AT4G11200	.	upf1-5	upf3-1	18483.8	DOWN	0.74	transposable element gene.[Source:TAIR;Acc:AT4G11200]
CUFF.11766.1	AT5G57920	ENODL10	Col-0	upf3-1	18463.3	UP	0.75	early nodulin-like protein 10 [Source:EMBL;Acc:AED96971.1]
AT2G21590.2	AT2G21590	APL4	upf1-5	upf3-1	18454	UP	1	putative glucose-1-phosphate adenylyltransferase large subunit [Source:EMBL;Acc:AEC07200.1]
AT4G35500.2	AT4G35500	.	Col-0	NMD2	18448.6	DOWN	2.1	protein kinase family protein [Source:EMBL;Acc:AEE86522.1]
CUFF.7676.3	AT4G02030	.	upf1-5	upf3-1	18444.3	UP	3.42	Vps51/Vps67 family (components of vesicular transport) protein [Source:EMBL;Acc:AEE82113.1]
CUFF.4913.3	AT2G43500	NLP8	Col-0	upf1-5	18419.8	DOWN	1.09	RWP-RK domain-containing protein [Source:EMBL;Acc:AEC10283.1]
CUFF.9845.2	AT5G09790	ATXR5	upf1-5	upf3-1	18411	UP	2.61	histone-lysine N-methyltransferase ATXR5 [Source:EMBL;Acc:AED91447.1]
AT4G05110.1	AT4G05110	ATENT6	upf1-5	NMD2	18409.2	DOWN	1.46	equilibrative nucleoside transporter 6 [Source:EMBL;Acc:AEE82480.1]
CUFF.2285.3	AT1G61030	.	Col-0	upf3-1	18373.2	UP	2.05	WAPL (Wings apart-like protein regulation of heterochromatin) protein [Source:EMBL;Acc:AEE33769.1]
AT1G12730.2	AT1G12730	.	upf1-5	upf3-1	18352.1	UP	3.11	GPI transamidase subunit PIG-U [Source:EMBL;Acc:AEE28918.1]
CUFF.3634.2	AT2G17480	MLO8	Col-0	upf3-1	18344.9	UP	2.94	MLO-like protein 8 [Source:EMBL;Acc:AEC06633.1]
AT5G64170.1	AT5G64170	.	upf1-5	NMD2	18337.4	UP	1.71	dentin sialophosphoprotein-like protein [Source:EMBL;Acc:AED97849.1]
CUFF.8971.4	AT4G31210	.	Col-0	upf1-5	18334.5	UP	7.09	DNA topoisomerase, type IA, core [Source:EMBL;Acc:AEE85878.1]
CUFF.3346.2	AT2G03060	AGL30	upf1-5	upf3-1	18316	UP	3.38	protein agamous-like 30 [Source:EMBL;Acc:AEC05661.1]
AT5G43990.1	AT5G43990	SUVR2	Col-0	NMD2	18306.8	UP	1.1	histone-lysine N-methyltransferase SUVR2 [Source:EMBL;Acc:AED95045.1]
AT2G42120.1	AT2G42120	POLD2	Col-0	upf1-5	18304.8	UP	2.89	DNA polymerase delta subunit 2 [Source:EMBL;Acc:AEC10073.1]
AT1G80660.2	AT1G80660	AHA9	upf1-5	NMD2	18286.5	UP	0.23	H(+)-ATPase 9 [Source:EMBL;Acc:AEE36433.1]
AT4G11200.1	AT4G11200	.	upf3-1	NMD2	18248.5	DOWN	0.47	transposable element gene.[Source:TAIR;Acc:AT4G11200]
CUFF.11028.1	AT5G42360	.	Col-0	upf1-5	18208.3	DOWN	2.2	F-box/kelch-repeat protein [Source:EMBL;Acc:AED94800.1]
AT5G13360.2	AT5G13360	.	upf1-5	NMD2	18184.8	DOWN	6.31	auxin-responsive GH3 family protein [Source:EMBL;Acc:AED91885.1]
AT2G41260.2	AT2G41260	M17	Col-0	NMD2	18183.4	UP	0.47	glycine-rich protein / late embryogenesis abundant protein (M17) [Source:EMBL;Acc:AEC09954.1]
CUFF.11516.1	AT5G52330	.	upf1-5	upf3-1	18175.4	UP	2.43	meprin and TRAF homology domain-containing protein [Source:EMBL;Acc:AED96202.1]
CUFF.8340.1	AT4G17910	.	Col-0	NMD2	18162.4	UP	5.13	transferase [Source:EMBL;Acc:AEE83967.1]
CUFF.11603.1	AT5G54260	MRE11	upf3-1	NMD2	18155.5	UP	1.23	double-strand break repair protein MRE11 [Source:EMBL;Acc:AED96476.1]
CUFF.10035.4	AT5G13680	ELO2	upf1-5	upf3-1	18153.2	UP	5.2	elongator complex protein 1 [Source:EMBL;Acc:AED91927.1]
CUFF.439.5	AT1G09230	.	Col-0	upf1-5	18147.7	UP	2.28	U11/U12 small nuclear ribonucleoprotein 65 kDa protein [Source:EMBL;Acc:AEE28416.1]
CUFF.9234.2	AT4G36120	FPP5	Col-0	upf3-1	18137.5	UP	2.4	filament-like plant protein 5 [Source:EMBL;Acc:AEE86622.1]
AT2G39770.2	AT2G39770	CYT1	upf1-5	NMD2	18128.4	UP	33.22	mannose-1-phosphate guanylyltransferase [Source:EMBL;Acc:AEC09722.1]
CUFF.8314.5	AT4G17410	.	upf1-5	upf3-1	18120.7	DOWN	2.3	DWNN domain-containing protein [Source:EMBL;Acc:AEE83884.1]
CUFF.9942.3	AT5G11470	.	Col-0	NMD2	18099.6	UP	0.52	bromo-adjacent homology (BAH) domain-containing protein [Source:EMBL;Acc:AED91683.1]
AT2G42120.1	AT2G42120	POLD2	Col-0	NMD2	18080.7	UP	2.86	DNA polymerase delta subunit 2 [Source:EMBL;Acc:AEC10073.1]
CUFF.5729.1	AT3G12640	.	upf3-1	NMD2	18075.9	DOWN	3.81	RNA binding (RRM/RBD/RNP motifs) family protein [Source:EMBL;Acc:AEE75227.1]
AT1G49950.1	AT1G49950	TRB1	Col-0	NMD2	18073.2	DOWN	7.39	telomere repeat binding factor 1 [Source:EMBL;Acc:AEE32499.1]
CUFF.12114.5	AT5G65290	.	upf3-1	NMD2	18056.8	DOWN	7.07	LMBR1-like membrane protein [Source:EMBL;Acc:AED98035.1]
CUFF.10816.3	AT5G37072	.	Col-0	NMD2	18022.7	UP	5.52	pseudogene.[Source:TAIR;Acc:AT5G37072]
AT3G59250.1	AT3G59250	.	Col-0	upf3-1	18000.5	UP	5.94	F-box/LRR-repeat protein [Source:EMBL;Acc:AEE79896.1]
CUFF.10579.3	AT5G24810	.	Col-0	upf3-1	17994.5	UP	8.59	ABC1 family protein [Source:EMBL;Acc:AED93365.1]
CUFF.1863.1	AT1G49980	.	upf3-1	NMD2	17980.5	UP	2.71	DNA polymerase kappa subunit [Source:EMBL;Acc:AEE32503.1]
CUFF.7416.2	AT3G60860	BIG2	upf3-1	NMD2	17961.9	UP	3.68	SEC7-like guanine nucleotide exchange family protein [Source:EMBL;Acc:AEE80118.1]
AT2G23740.1	AT2G23740	SUVR5	upf1-5	NMD2	17947.6	DOWN	2.21	zinc binding motif and SET domain-containing protein [Source:EMBL;Acc:AEC07483.1]
AT5G66640.2	AT5G66640	DAR3	Col-0	NMD2	17942.5	UP	0.93	protein DA1-related 3 [Source:EMBL;Acc:AED98243.1]
AT3G54000.2	AT3G54000	.	upf1-5	upf3-1	17925.3	UP	3.04	uncharacterized protein [Source:EMBL;Acc:AEE79172.1]
CUFF.8238.3	AT4G16070	.	upf3-1	NMD2	17904.8	UP	1.21	lipase class 3 family protein [Source:EMBL;Acc:AEE83688.1]
CUFF.10952.2	AT5G40720	.	upf1-5	NMD2	17895.6	DOWN	1.65	uncharacterized protein [Source:EMBL;Acc:AED94587.1]
CUFF.1871.6	AT1G50140	.	upf3-1	NMD2	17894.3	UP	3.35	P-loop containing NTPase domain-containing protein [Source:EMBL;Acc:AEE32518.1]
AT3G61880.1	AT3G61880	CYP78A9	Col-0	upf1-5	17888.4	UP	0.65	cytochrome p450 78a9 [Source:EMBL;Acc:AEE80273.1]
AT3G44716.2	AT3G44716	.	Col-0	upf3-1	17887.4	DOWN	1.27	uncharacterized protein [Source:EMBL;Acc:AEE77936.1]
CUFF.2302.5	AT1G61500	.	Col-0	NMD2	17884.5	UP	1.16	S-locus lectin protein kinase-like protein [Source:EMBL;Acc:AEE33845.1]
AT2G30820.2	AT2G30820	.	Col-0	NMD2	17877.4	DOWN	0.85	uncharacterized protein [Source:EMBL;Acc:AEC08445.1]
CUFF.3030.4	AT1G76630	.	Col-0	NMD2	17859.4	DOWN	2.35	superkiller protein 3-like protein [Source:EMBL;Acc:AEE35866.1]
CUFF.7313.2	AT3G58640	.	Col-0	upf3-1	17858.7	DOWN	5.32	Mitogen activated protein kinase kinase kinase-like protein [Source:EMBL;Acc:AEE79810.1]
AT4G11610.1	AT4G11610	.	upf1-5	upf3-1	17854.3	UP	1.14	C2 calcium/lipid-binding and phosphoribosyltransferase C-terminal domain-containing protein [Source:EMBL;Acc:AEE83030.1]
CUFF.10740.2	AT5G33300	.	Col-0	upf3-1	17831.6	UP	2.83	chromosome-associated kinesin-like protein [Source:EMBL;Acc:AED93893.1]
CUFF.3715.1	AT2G19450	TAG1	upf3-1	NMD2	17794.8	DOWN	4.9	diacylglycerol O-acyltransferase 1 [Source:EMBL;Acc:AEC06882.1]
CUFF.3298.2	AT2G01900	.	upf1-5	NMD2	17790.5	DOWN	1.13	endonuclease/exonuclease/phosphatase domain-containing protein [Source:EMBL;Acc:AEC05514.1]
CUFF.1764.2	AT1G47890	AtRLP7	upf3-1	NMD2	17778.3	UP	2.08	receptor like protein 7 [Source:EMBL;Acc:AEE32225.1]
CUFF.2515.9	AT1G65950	.	upf1-5	NMD2	17776.5	UP	5.7	aarF domain-containing kinase [Source:EMBL;Acc:AEE34443.1]
TCONS_00047865	XLOC_022999	PCMP-E100	Col-0	NMD2	17774.8	DOWN	0.79
CUFF.7450.1	AT3G61390	PUB36	upf1-5	upf3-1	17757.8	UP	0.44	U-box domain-containing protein 36 [Source:EMBL;Acc:AEE80194.1]
CUFF.5745.1	AT3G13050	2016-10-07	Col-0	upf1-5	17756.6	UP	3.11	major facilitator protein [Source:EMBL;Acc:AEE75283.1]
CUFF.3560.2	AT2G15530	.	upf1-5	upf3-1	17751.1	UP	3.06	RING/U-box domain-containing protein [Source:EMBL;Acc:AEC06413.1]
CUFF.419.2	AT1G08890	SUGTL4	Col-0	upf1-5	17748.1	DOWN	2.61	sugar transporter ERD6-like 1 [Source:EMBL;Acc:AEE28362.1]
CUFF.632.1	AT1G13180	DIS1	Col-0	upf1-5	17717.4	DOWN	1.59	actin-related protein 3 [Source:EMBL;Acc:AEE28980.1]
AT1G29470.2	AT1G29470	.	upf1-5	NMD2	17714.9	DOWN	12.3	putative methyltransferase PMT24 [Source:EMBL;Acc:AEE31094.1]
AT4G22340.2	AT4G22340	CDS2	Col-0	upf1-5	17667.2	UP	3.74	cytidinediphosphate diacylglycerol synthase 2 [Source:EMBL;Acc:AEE84596.1]
CUFF.2546.2	AT1G66750	CDKD1%3B2	upf3-1	NMD2	17666.9	DOWN	5.52	cyclin-dependent kinase D-2 [Source:EMBL;Acc:AEE34551.1]
TCONS_00061453	XLOC_029180	AT5G14770	upf1-5	NMD2	17662.8	DOWN	2.02
AT2G38650.2	AT2G38650	GAUT7	upf1-5	NMD2	17651	DOWN	7.94	alpha-1,4-galacturonosyltransferase [Source:EMBL;Acc:AEC09563.1]
AT1G20030.1	AT1G20030	.	upf1-5	upf3-1	17628	UP	1.9	pathogenesis-related thaumatin-like protein [Source:EMBL;Acc:AEE29927.1]
CUFF.9035.1	AT4G32360	.	upf1-5	upf3-1	17601.6	DOWN	2.62	ferredoxin--NADP+ reductase [Source:EMBL;Acc:AEE86046.1]
CUFF.8389.7	AT4G19040	EDR2	upf3-1	NMD2	17587.1	UP	2.6	enhanced disease resistance 2 protein [Source:EMBL;Acc:AEE84131.1]
AT1G35350.1	AT1G35350	PHO1-H8	upf1-5	upf3-1	17574.7	DOWN	2.47	phosphate transporter PHO1-8 [Source:EMBL;Acc:AEE31785.1]
CUFF.5262.3	AT3G03110	XPO1B	upf3-1	NMD2	17553.1	DOWN	3.95	exportin 1B [Source:EMBL;Acc:AEE73903.1]
CUFF.11073.3	AT5G43100	.	Col-0	NMD2	17552.2	UP	4.83	aspartyl protease family protein [Source:EMBL;Acc:AED94910.1]
CUFF.124.4	AT1G03687	.	upf3-1	NMD2	17541.5	UP	2.14	DTW domain-containing protein [Source:EMBL;Acc:AEE27598.1]
CUFF.7853.4	AT4G08170	ITPK2	Col-0	NMD2	17502.8	UP	1.95	inositol-tetrakisphosphate 1-kinase 2 [Source:EMBL;Acc:AEE82603.1]
AT5G05330.3	AT5G05330	.	Col-0	upf3-1	17482.9	UP	2.38	HMG-box (high mobility group) DNA-binding family protein [Source:EMBL;Acc:AED90859.1]
CUFF.7253.2	AT3G57380	.	Col-0	upf1-5	17462	UP	0.37	Glycosyltransferase family 61 protein [Source:EMBL;Acc:AEE79648.1]
CUFF.10710.6	AT5G28262	.	upf3-1	NMD2	17450.8	DOWN	0.13	other RNA.[Source:TAIR;Acc:AT5G28262]
CUFF.3396.4	AT2G04560	LPXB	Col-0	NMD2	17440.9	UP	6.08	transferase [Source:EMBL;Acc:AEC05847.1]
CUFF.159.1	AT1G04210	.	Col-0	upf3-1	17432	UP	5.07	leucine-rich repeat protein kinase-like protein [Source:EMBL;Acc:AEE27670.1]
AT1G29470.2	AT1G29470	.	Col-0	NMD2	17428.7	DOWN	12.1	putative methyltransferase PMT24 [Source:EMBL;Acc:AEE31094.1]
CUFF.7956.2	AT4G10800	.	Col-0	upf1-5	17425.7	UP	1.18	uncharacterized protein [Source:EMBL;Acc:AEE82930.1]
CUFF.11737.3	AT5G57230	.	upf1-5	upf3-1	17412.6	UP	5.13	Thioredoxin-like domain-containing protein [Source:EMBL;Acc:AED96868.1]
AT4G02110.1	AT4G02110	.	Col-0	NMD2	17389.5	UP	1.08	transcription coactivator protein [Source:EMBL;Acc:AEE82125.1]
CUFF.4352.4	AT2G32950	COP1	upf1-5	upf3-1	17377.6	DOWN	5.15	E3 ubiquitin-protein ligase COP1 [Source:EMBL;Acc:AEC08766.1]
CUFF.852.1	AT1G17340	SAC5	Col-0	NMD2	17370.9	UP	2.77	Phosphoinositide phosphatase family protein [Source:EMBL;Acc:AEE29574.1]
CUFF.5254.2	AT3G02980	MCC1	Col-0	NMD2	17370.3	UP	10.02	meiotic control of crossovers1 protein [Source:EMBL;Acc:AEE73887.1]
CUFF.2455.1	AT1G64610	.	Col-0	NMD2	17362.6	DOWN	2.26	WD40 domain-containing protein [Source:EMBL;Acc:AEE34261.1]
CUFF.4684.5	AT2G39410	.	upf1-5	upf3-1	17358	DOWN	1.69	alpha/beta-hydrolase domain-containing protein [Source:EMBL;Acc:AEC09670.1]
AT2G15490.2	AT2G15490	UGT73B4	Col-0	upf3-1	17349.4	UP	12.64	UDP-glycosyltransferase 73B4 [Source:EMBL;Acc:AEC06407.1]
AT5G13220.3	AT5G13220	JAZ10	upf1-5	upf3-1	17338.5	DOWN	1.28	protein TIFY 9 [Source:EMBL;Acc:AED91867.1]
CUFF.1689.2	AT1G44350	ILL6	upf1-5	NMD2	17320.8	DOWN	2.88	IAA-amino acid hydrolase ILR1-like 6 [Source:EMBL;Acc:AEE32032.1]
CUFF.5625.1	AT3G10540	PDPK2	upf1-5	NMD2	17307.4	UP	6.48	3-phosphoinositide-dependent protein kinase [Source:EMBL;Acc:AEE74923.1]
TCONS_00058635	XLOC_028005	AT5G58750	upf1-5	NMD2	17280	UP	0.44
CUFF.11132.4	AT5G44480	DUR	Col-0	NMD2	17280	UP	1.91	UDP-arabinose 4-epimerase [Source:EMBL;Acc:AED95113.1]
CUFF.5069.1	AT2G46420	.	Col-0	upf1-5	17279.8	UP	8.7	uncharacterized protein [Source:EMBL;Acc:AEC10693.1]
AT1G29630.3	AT1G29630	EXO1	upf1-5	upf3-1	17265.9	UP	2.17	exonuclease 1 [Source:EMBL;Acc:AEE31113.1]
CUFF.1863.1	AT1G49980	.	Col-0	upf3-1	17265.1	DOWN	2.6	DNA polymerase kappa subunit [Source:EMBL;Acc:AEE32503.1]
CUFF.11412.2	AT5G49960	.	upf3-1	NMD2	17241.2	UP	1.55	putative ion channel POLLUX [Source:EMBL;Acc:AED95877.1]
AT3G14170.1	AT3G14170	.	Col-0	upf3-1	17239.1	UP	0.82	uncharacterized protein [Source:EMBL;Acc:AEE75480.1]
CUFF.4106.1	AT2G27760	ATIPT2	upf3-1	NMD2	17232.7	UP	2.41	tRNA dimethylallyltransferase 2 [Source:EMBL;Acc:AEC08039.1]
CUFF.10345.1	AT5G19520	MSL9	upf1-5	NMD2	17223.3	UP	0.69	mechanosensitive channel of small conductance-like 9 [Source:EMBL;Acc:AED92720.1]
AT5G52890.2	AT5G52890	.	Col-0	NMD2	17207.8	UP	0.71	AT hook motif-containing protein [Source:EMBL;Acc:AED96274.1]
AT4G39140.5	AT4G39140	.	upf1-5	NMD2	17205.1	DOWN	3.69	RING/U-box domain-containing protein [Source:EMBL;Acc:AEE87026.1]
CUFF.1824.1	AT1G49160	WNK7	Col-0	upf3-1	17190.9	UP	3.39	putative serine/threonine-protein kinase WNK7 [Source:EMBL;Acc:AEE32397.1]
CUFF.55.2	AT1G02340	HFR1	Col-0	upf3-1	17185.9	UP	2.26	transcription factor HFR1 [Source:EMBL;Acc:AEE27418.1]
CUFF.4312.4	AT2G32170	.	upf3-1	NMD2	17134.6	UP	3.8	N2227-like domain-containing protein [Source:EMBL;Acc:AEC08644.1]
CUFF.9790.7	AT5G08430	.	upf3-1	NMD2	17116.4	DOWN	8.12	SWIB/MDM2 and Plus-3 and GYF domain-containing protein [Source:EMBL;Acc:AED91300.1]
CUFF.3159.1	AT1G79150	.	Col-0	NMD2	17113.5	UP	2.81	nucleolar complex-associated protein domain-containing protein [Source:EMBL;Acc:AEE36209.1]
TCONS_00012603	XLOC_005692	AK-HSDH	upf1-5	NMD2	17092.6	DOWN	6.15
CUFF.3396.1	AT2G04560	LPXB	upf1-5	upf3-1	17077.1	DOWN	1.19	transferase [Source:EMBL;Acc:AEC05847.1]
AT1G63630.2	AT1G63630	.	upf1-5	upf3-1	17075.5	DOWN	0.29	pentatricopeptide (PPR) repeat-containing protein [Source:EMBL;Acc:AEE34121.1]
TCONS_00065564	XLOC_031336	AT5G54030	Col-0	upf3-1	17056.6	DOWN	0.2
CUFF.8798.2	AT4G27610	.	upf1-5	NMD2	17027.1	UP	5.55	uncharacterized protein [Source:EMBL;Acc:AEE85367.1]
TCONS_00020045	XLOC_009480	AT2G24760	Col-0	NMD2	17015.9	UP	8.14
CUFF.4952.1	AT2G44190	EDE1	upf3-1	NMD2	16999	UP	0.65	uncharacterized protein [Source:EMBL;Acc:AEC10387.1]
CUFF.5736.4	AT3G12810	PIE1	upf3-1	NMD2	16990.4	UP	5.53	helicase SWR1 [Source:EMBL;Acc:AEE75248.1]
AT4G25110.2	AT4G25110	AtMC2	upf3-1	NMD2	16983.4	DOWN	0.87	metacaspase 2 [Source:EMBL;Acc:AEE85012.1]
CUFF.3964.2	AT2G25170	PKL	upf1-5	NMD2	16978.6	DOWN	8.57	CHD3-type chromatin-remodeling factor PICKLE [Source:EMBL;Acc:AEC07666.1]
AT4G24270.1	AT4G24270	EMB140	Col-0	NMD2	16976.9	DOWN	2.7	protein embryo defective 140 [Source:EMBL;Acc:AEE84882.1]
CUFF.4432.1	AT2G34630	GPPS	upf3-1	NMD2	16976.8	DOWN	9.87	geranyl diphosphate synthase 1 [Source:EMBL;Acc:AEC09000.1]
CUFF.10854.3	AT5G38140	NF-YC12	upf1-5	NMD2	16973.3	UP	3.74	nuclear transcription factor Y subunit C-10 [Source:EMBL;Acc:AED94272.1]
CUFF.9704.1	AT5G06580	DLD	upf3-1	NMD2	16963.9	UP	3.53	D-lactate dehydrogenase [cytochrome] [Source:EMBL;Acc:AED91037.1]
AT1G10417.1	AT1G10417	.	upf1-5	upf3-1	16953.7	DOWN	0.49	uncharacterized protein [Source:EMBL;Acc:AEE28578.1]
CUFF.3475.2	AT2G07815	.	upf3-1	NMD2	16916.2	UP	0.18	uncharacterized protein [Source:EMBL;Acc:AEC06105.1]
TCONS_00021774	XLOC_010240	AT2G38420	upf1-5	NMD2	16907.1	UP	1.64
AT4G33990.1	AT4G33990	EMB2758	Col-0	NMD2	16905.9	UP	0.62	pentatricopeptide repeat-containing protein [Source:EMBL;Acc:AEE86306.1]
CUFF.7775.1	AT4G04220	AtRLP46	Col-0	NMD2	16882	UP	0.94	receptor like protein 46 [Source:EMBL;Acc:AEE82375.1]
TCONS_00024135	XLOC_011382	AT2G12190	Col-0	upf1-5	16837.7	UP	0.7
CUFF.301.7	AT1G06820	CRTISO	upf3-1	NMD2	16819.8	DOWN	6.23	carotenoid isomerase [Source:EMBL;Acc:AEE28042.1]
CUFF.11488.2	AT5G51710	KEA5	Col-0	upf3-1	16815.3	DOWN	2.73	K(+) efflux antiporter 5 [Source:EMBL;Acc:AED96117.1]
CUFF.9397.2	AT4G39770	TPPH	Col-0	upf3-1	16804.6	DOWN	3.41	haloacid dehalogenase-like hydrolase domain-containing protein [Source:EMBL;Acc:AEE87117.1]
CUFF.1997.2	AT1G53090	SPA4	Col-0	upf3-1	16804.5	UP	5.45	SPA1-related 4 protein [Source:EMBL;Acc:AEE32889.1]
AT4G16900.1	AT4G16900	.	Col-0	NMD2	16795.6	UP	1.12	TIR-NBS-LRR class disease resistance protein [Source:EMBL;Acc:AEE83821.1]
AT3G46500.1	AT3G46500	.	upf1-5	upf3-1	16779.4	UP	1.24	oxidoreductase, 2OG-Fe(II) oxygenase family protein [Source:EMBL;Acc:AEE78166.1]
CUFF.3482.2	AT2G10950	.	upf3-1	NMD2	16758.2	DOWN	8.28	BSD domain-containing protein [Source:EMBL;Acc:AEC06159.1]
AT5G01390.2	AT5G01390	.	Col-0	upf3-1	16739.3	UP	3.16	putative DNAJ heat shock protein [Source:EMBL;Acc:AED90335.1]
CUFF.4893.1	AT2G43080	AT-P4H-1	Col-0	upf3-1	16735.2	DOWN	4.97	P4H isoform 1 [Source:EMBL;Acc:AEC10206.1]
AT2G24030.2	AT2G24030	.	Col-0	upf1-5	16731.3	DOWN	0.39	zinc ion / nucleic acid binding protein [Source:EMBL;Acc:AEC07520.1]
AT2G25770.1	AT2G25770	.	upf1-5	upf3-1	16729.3	UP	0.28	polyketide cyclase/dehydrase domain protein [Source:EMBL;Acc:AEC07751.1]
CUFF.10128.1	AT5G15510	.	Col-0	upf3-1	16721.7	UP	6.2	TPX2 (targeting protein for Xklp2) family protein [Source:EMBL;Acc:AED92171.1]
CUFF.4913.7	AT2G43500	NLP8	Col-0	upf3-1	16721	UP	1.44	RWP-RK domain-containing protein [Source:EMBL;Acc:AEC10283.1]
AT5G59090.3	AT5G59090	ATSBT4.12	upf3-1	NMD2	16717.1	DOWN	2.18	subtilase 4.12 [Source:EMBL;Acc:AED97139.1]
CUFF.11488.2	AT5G51710	KEA5	upf1-5	upf3-1	16713.8	DOWN	2.72	K(+) efflux antiporter 5 [Source:EMBL;Acc:AED96117.1]
AT1G10990.1	AT1G10990	.	upf3-1	NMD2	16703.7	UP	8.61	uncharacterized protein [Source:EMBL;Acc:AEE28673.1]
AT5G38460.2	AT5G38460	.	upf1-5	upf3-1	16702.9	UP	7.81	alpha-1,3-glucosyltransferase [Source:EMBL;Acc:AED94320.1]
CUFF.7557.1	AT4G00050	UNE10	upf3-1	NMD2	16698.6	DOWN	2.36	transcription factor UNE10 [Source:EMBL;Acc:AEE81818.1]
AT4G22340.2	AT4G22340	CDS2	Col-0	upf3-1	16692.9	UP	3.53	cytidinediphosphate diacylglycerol synthase 2 [Source:EMBL;Acc:AEE84596.1]
CUFF.11645.4	AT5G55100	.	Col-0	upf3-1	16676.9	UP	4.71	SWAP/Surp domain-containing protein [Source:EMBL;Acc:AED96581.1]
AT5G02390.2	AT5G02390	.	Col-0	NMD2	16671.7	DOWN	0.23	uncharacterized protein [Source:EMBL;Acc:AED90467.1]
CUFF.11252.2	AT5G47010	UPF1	upf3-1	NMD2	16662.6	DOWN	5.84	Regulator of nonsense transcripts 1-like protein [Source:EMBL;Acc:AED95457.1]
CUFF.11332.2	AT5G48450	sks3	upf1-5	NMD2	16661.3	DOWN	2.59	protein SKU5 similar 3 [Source:EMBL;Acc:AED95672.1]
AT1G07010.1	AT1G07010	.	upf1-5	NMD2	16651.5	DOWN	30.58	calcineurin-like metallo-phosphoesterase-like protein [Source:EMBL;Acc:AEE28066.1]
AT2G26810.3	AT2G26810	.	Col-0	upf3-1	16639.8	UP	2.6	Putative methyltransferase family protein [Source:EMBL;Acc:AEC07893.1]
CUFF.6741.1	AT3G47110	.	upf1-5	NMD2	16627.8	UP	0.69	leucine-rich repeat protein kinase-like protein [Source:EMBL;Acc:AEE78244.1]
CUFF.5262.3	AT3G03110	XPO1B	Col-0	upf3-1	16618.4	UP	3.95	exportin 1B [Source:EMBL;Acc:AEE73903.1]
AT1G63430.1	AT1G63430	.	Col-0	upf3-1	16594.9	DOWN	7.31	putative LRR receptor-like serine/threonine-protein kinase [Source:EMBL;Acc:AEE34098.1]
AT2G47010.2	AT2G47010	.	Col-0	upf3-1	16593.5	DOWN	2.03	uncharacterized protein [Source:EMBL;Acc:AEC10787.1]
CUFF.11872.2	AT5G60150	.	upf3-1	NMD2	16583	UP	2.13	uncharacterized protein [Source:EMBL;Acc:AED97286.1]
CUFF.4132.3	AT2G28360	.	Col-0	NMD2	16581.7	UP	1.41	SIT4 phosphatase-associated-like protein [Source:EMBL;Acc:AEC08112.1]
CUFF.7897.3	AT4G09340	.	upf1-5	NMD2	16573.2	DOWN	4.38	SPla/RYanodine receptor (SPRY) domain-containing protein [Source:EMBL;Acc:AEE82743.1]
CUFF.10816.3	AT5G37072	.	Col-0	upf3-1	16571.5	UP	5.08	pseudogene.[Source:TAIR;Acc:AT5G37072]
AT1G33260.2	AT1G33260	.	Col-0	NMD2	16562.9	UP	3.65	protein kinase domain-containing protein [Source:EMBL;Acc:AEE31576.1]
TCONS_00048002	XLOC_023080	AT4G09432	upf1-5	NMD2	16551.5	DOWN	1.31
CUFF.1612.3	AT1G34780	ATAPRL4	upf1-5	upf3-1	16537.3	DOWN	8.34	protein alfin-like 4 [Source:EMBL;Acc:AEE31738.1]
CUFF.3634.2	AT2G17480	MLO8	upf3-1	NMD2	16519.3	DOWN	2.94	MLO-like protein 8 [Source:EMBL;Acc:AEC06633.1]
AT5G64170.1	AT5G64170	.	upf1-5	upf3-1	16518.1	UP	1.54	dentin sialophosphoprotein-like protein [Source:EMBL;Acc:AED97849.1]
AT2G34185.1	AT2G34185	.	Col-0	upf3-1	16508.1	UP	1.22	uncharacterized protein [Source:EMBL;Acc:AEC08932.1]
CUFF.697.5	AT1G14560	.	upf1-5	upf3-1	16505.5	UP	4.68	Mitochondrial substrate carrier family protein [Source:EMBL;Acc:AEE29181.1]
CUFF.4125.1	AT2G28210	ATACA2	upf1-5	upf3-1	16502.3	UP	2.04	carbonic anhydrase [Source:EMBL;Acc:AEC08091.1]
CUFF.786.1	AT1G16140	WAKL3	Col-0	upf1-5	16476.9	UP	0.43	pseudogene.[Source:TAIR;Acc:AT1G16140]
AT4G17483.1	AT4G17483	.	Col-0	upf3-1	16465.1	DOWN	1.75	palmitoyl protein thioesterase family protein [Source:EMBL;Acc:AEE83899.1]
CUFF.3613.2	AT2G17050	.	upf1-5	upf3-1	16459.5	UP	0.3	TIR-NBS-LRR class disease resistance protein [Source:EMBL;Acc:AEC06580.1]
AT5G15270.1	AT5G15270	.	Col-0	upf3-1	16445.2	DOWN	9.79	RNA-binding KH domain-containing protein [Source:EMBL;Acc:AED92142.1]
AT1G24300.2	AT1G24300	.	Col-0	upf3-1	16439.5	DOWN	1.85	GYF domain-containing protein [Source:EMBL;Acc:AEE30513.1]
CUFF.6741.1	AT3G47110	.	upf1-5	upf3-1	16412.7	UP	0.68	leucine-rich repeat protein kinase-like protein [Source:EMBL;Acc:AEE78244.1]
CUFF.6738.1	AT3G46960	.	upf3-1	NMD2	16407.4	UP	1.8	antiviral helicase SKI2 [Source:EMBL;Acc:AEE78224.1]
AT5G29000.3	AT5G29000	PHL1	Col-0	upf1-5	16388.4	UP	3.08	myb family transcription factor [Source:EMBL;Acc:AED93859.1]
AT1G05620.2	AT1G05620	URH2	upf3-1	NMD2	16379.5	DOWN	8.65	putative uridine nucleosidase 2 [Source:EMBL;Acc:AEE27867.1]
AT1G59540.2	AT1G59540	ZCF125	Col-0	upf1-5	16352.8	UP	0.58	P-loop containing nucleoside triphosphate hydrolase-like protein [Source:EMBL;Acc:AEE33587.1]
CUFF.11516.1	AT5G52330	.	Col-0	upf3-1	16326.6	UP	2.43	meprin and TRAF homology domain-containing protein [Source:EMBL;Acc:AED96202.1]
CUFF.9425.1	AT5G01180	PTR5	Col-0	upf1-5	16313.8	UP	1.53	peptide transporter PTR5 [Source:EMBL;Acc:AED90307.1]
CUFF.3986.5	AT2G25660	emb2410	Col-0	upf3-1	16298	DOWN	4.38	embryo defective 2410 protein [Source:EMBL;Acc:AEC07731.1]
AT2G13130.1	AT2G13130	.	Col-0	upf1-5	16280.2	UP	2.85	pseudogene.[Source:TAIR;Acc:AT2G13130]
TCONS_00004210	XLOC_001809	AT1G34300	upf1-5	upf3-1	16266.2	UP	1.83
CUFF.8767.5	AT4G27010	.	Col-0	upf3-1	16227.5	UP	3.19	uncharacterized protein [Source:EMBL;Acc:AEE85283.1]
AT5G28910.2	AT5G28910	.	Col-0	upf1-5	16224.9	DOWN	1.47	uncharacterized protein [Source:EMBL;Acc:AED93849.1]
CUFF.3942.1	AT2G24610	ATCNGC14	upf1-5	upf3-1	16180.4	UP	1.55	cyclic nucleotide gated channel [Source:EMBL;Acc:AEC07601.1]
CUFF.3345.2	AT2G03010	.	Col-0	NMD2	16161.9	UP	1.22	uncharacterized protein [Source:EMBL;Acc:AEC05654.1]
CUFF.3935.2	AT2G24520	AHA5	Col-0	upf3-1	16149.7	DOWN	2.37	H(+)-ATPase 5 [Source:EMBL;Acc:AEC07588.1]
TCONS_00061438	XLOC_029176	AT5G14690	Col-0	upf3-1	16132.6	UP	5.58
TCONS_00030087	XLOC_014128	RPPL1	upf1-5	NMD2	16083.9	UP	1.27
AT5G49380.1	AT5G49380	.	upf3-1	NMD2	16070.4	DOWN	3.55	uncharacterized protein [Source:EMBL;Acc:AED95804.1]
CUFF.8559.3	AT4G23020	.	Col-0	upf3-1	16069.4	DOWN	2.1	uncharacterized protein [Source:EMBL;Acc:AEE84696.1]
TCONS_00018886	XLOC_008916	AT2G15030	Col-0	upf3-1	16061.7	UP	1.35
CUFF.198.2	AT1G05030	.	Col-0	upf3-1	16060.7	UP	1.64	putative plastidic glucose transporter 1 [Source:EMBL;Acc:AEE27781.1]
CUFF.7441.4	AT3G61280	.	upf1-5	upf3-1	16059.9	UP	0.39	uncharacterized protein [Source:EMBL;Acc:AEE80183.1]
CUFF.11416.1	AT5G50012	CPuORF36	upf3-1	NMD2	16042.5	UP	1.93	conserved peptide upstream open reading frame 36 [Source:EMBL;Acc:AED95885.1]
AT3G45860.1	AT3G45860	CRK4	Col-0	upf1-5	16042	UP	0.26	cysteine-rich receptor-like protein kinase 4 [Source:EMBL;Acc:AEE78083.1]
CUFF.3030.1	AT1G76630	.	Col-0	NMD2	16039.5	UP	1.88	superkiller protein 3-like protein [Source:EMBL;Acc:AEE35866.1]
CUFF.9584.5	AT5G04220	SYTC	upf3-1	NMD2	16034.5	UP	2.25	calcium-dependent lipid-binding domain-containing protein [Source:EMBL;Acc:AED90712.1]
CUFF.10975.3	AT5G41220	ATGSTT3	upf1-5	NMD2	16022.8	UP	3.27	glutathione S-transferase THETA 3 [Source:EMBL;Acc:AED94655.1]
CUFF.9753.2	AT5G07740	FH20	upf1-5	upf3-1	16014.5	UP	2.69	actin binding protein [Source:EMBL;Acc:AED91199.1]
CUFF.7956.2	AT4G10800	.	Col-0	NMD2	15996.2	UP	1.08	uncharacterized protein [Source:EMBL;Acc:AEE82930.1]
AT1G51770.2	AT1G51770	.	upf1-5	NMD2	15967.8	DOWN	0.12	Core-2/I-branching beta-1,6-N-acetylglucosaminyltransferase family protein [Source:EMBL;Acc:AEE32714.1]
CUFF.6657.2	AT3G44770	.	Col-0	upf1-5	15955.6	DOWN	0.96	uncharacterized protein [Source:EMBL;Acc:AEE77949.1]
CUFF.4711.4	AT2G39920	.	upf3-1	NMD2	15946.9	UP	2.59	acid phosphatase class IIIB protein [Source:EMBL;Acc:AEC09751.1]
CUFF.1425.1	AT1G30540	.	Col-0	upf3-1	15943.5	UP	5.36	Actin-like ATPase superfamily protein [Source:EMBL;Acc:AEE31241.1]
AT1G02950.2	AT1G02950	ATGSTF4	upf3-1	NMD2	15940.5	UP	2.3	glutathione S-transferase [Source:EMBL;Acc:AEE27503.1]
CUFF.6267.3	AT3G23530	.	Col-0	NMD2	15930.7	DOWN	10.04	Cyclopropane-fatty-acyl-phospholipid synthase [Source:EMBL;Acc:AEE76773.1]
CUFF.7820.2	AT4G05120	ENT3	Col-0	upf3-1	15923.3	DOWN	5.71	major facilitator family protein [Source:EMBL;Acc:AEE82481.1]
CUFF.6779.3	AT3G47980	.	upf3-1	NMD2	15918	DOWN	6.09	HPP integral membrane domain-containing protein [Source:EMBL;Acc:AEE78353.1]
AT5G17040.1	AT5G17040	UGT78D4	upf1-5	NMD2	15913.6	UP	0.59	UDP-glucoronosyl/UDP-glucosyl transferase family protein [Source:EMBL;Acc:AED92376.1]
TCONS_00045905	XLOC_021968	PCMP-E40	Col-0	upf3-1	15887.5	DOWN	1.56
CUFF.9707.1	AT5G06670	.	upf3-1	NMD2	15872.1	UP	1.35	kinesin heavy chain-like protein [Source:EMBL;Acc:AED91048.1]
CUFF.8484.2	AT4G21326	ATSBT3.12	Col-0	upf1-5	15860.9	UP	1.22	subtilase 3.12 [Source:EMBL;Acc:AEE84441.1]
CUFF.9701.1	AT5G06510	NF-YA10	Col-0	upf1-5	15860.8	UP	1.09	nuclear transcription factor Y subunit A-10 [Source:EMBL;Acc:AED91026.1]
CUFF.1021.1	AT1G20720	.	Col-0	upf1-5	15858.8	UP	0.69	RAD3-like DNA-binding helicase protein [Source:EMBL;Acc:AEE30014.1]
CUFF.4795.5	AT2G41220	GLU2	upf1-5	upf3-1	15858.1	DOWN	3.43	ferredoxin-dependent glutamate synthase 2 [Source:EMBL;Acc:AEC09945.1]
CUFF.12110.4	AT5G65240	.	upf1-5	upf3-1	15837.7	UP	2.71	leucine-rich repeat protein kinase-like protein [Source:EMBL;Acc:AED98027.1]
CUFF.2088.2	AT1G55040	.	upf3-1	NMD2	15813.1	DOWN	1.64	Zn-finger in Ran binding domain-containing protein [Source:EMBL;Acc:AEE33177.1]
CUFF.170.6	AT1G04425	.	Col-0	upf1-5	15806.7	UP	4.68	(AT1G04425) otherRNA [Source:RefSeq DNA;Acc:NR_022037]
AT4G15393.2	AT4G15393	CYP702A5	Col-0	upf3-1	15806.6	UP	11.94	cytochrome P450, family 702, subfamily A, polypeptide 5 [Source:EMBL;Acc:AEE83594.1]
CUFF.2403.7	AT1G63610	.	upf1-5	NMD2	15796.7	DOWN	25.8	uncharacterized protein [Source:EMBL;Acc:AEE34119.1]
TCONS_00006748	XLOC_003190	CRRSP4	Col-0	upf1-5	15795.3	UP	0.3
CUFF.4106.1	AT2G27760	ATIPT2	upf1-5	upf3-1	15792.5	DOWN	2.21	tRNA dimethylallyltransferase 2 [Source:EMBL;Acc:AEC08039.1]
CUFF.2943.2	AT1G74860	.	Col-0	upf3-1	15769.2	DOWN	0.98	uncharacterized protein [Source:EMBL;Acc:AEE35640.1]
CUFF.3613.2	AT2G17050	.	Col-0	upf3-1	15756.6	UP	0.3	TIR-NBS-LRR class disease resistance protein [Source:EMBL;Acc:AEC06580.1]
AT2G34150.1	AT2G34150	ATRANGAP2	Col-0	NMD2	15754.7	UP	1.72	protein SCAR1 [Source:EMBL;Acc:AEC08924.1]
AT5G07390.1	AT5G07390	ATRBOHA	upf1-5	upf3-1	15753.4	DOWN	0.52	Respiratory burst oxidase-A [Source:EMBL;Acc:AED91152.1]
CUFF.8622.1	AT4G24270	EMB140	upf1-5	NMD2	15733.9	UP	2.87	protein embryo defective 140 [Source:EMBL;Acc:AEE84882.1]
CUFF.9551.1	AT5G03640	.	Col-0	upf3-1	15701.1	UP	0.91	protein kinase family protein [Source:EMBL;Acc:AED90636.1]
CUFF.1720.13	AT1G45248	.	Col-0	upf3-1	15700	DOWN	1.91	Nucleolar histone methyltransferase-related protein [Source:EMBL;Acc:AEE32108.1]
AT2G23760.1	AT2G23760	BLH4	Col-0	NMD2	15694.2	UP	1.98	BEL1-like homeodomain 4 [Source:EMBL;Acc:AEC07488.1]
AT2G35210.2	AT2G35210	RPA	Col-0	NMD2	15691.2	UP	1.96	ADP-ribosylation factor GTPase-activating protein AGD10 [Source:EMBL;Acc:AEC09080.1]
AT5G03770.1	AT5G03770	KDTA	upf3-1	NMD2	15687.6	UP	3.23	3-deoxy-D-manno-octulosonic-acid transferase [Source:EMBL;Acc:AED90652.1]
CUFF.11575.3	AT5G53500	.	upf3-1	NMD2	15684.4	DOWN	7.81	transducin/WD40 domain-containing protein [Source:EMBL;Acc:AED96370.1]
CUFF.9439.6	AT5G01400	ESP4	upf3-1	NMD2	15681.4	DOWN	2.36	symplekin [Source:EMBL;Acc:AED90339.1]
CUFF.10556.2	AT5G24318	.	upf1-5	NMD2	15672.4	UP	0.56	O-Glycosyl hydrolases family 17 protein [Source:EMBL;Acc:AED93291.1]
CUFF.9738.2	AT5G07320	.	Col-0	NMD2	15668.1	UP	4.97	Mitochondrial substrate carrier family protein [Source:EMBL;Acc:AED91136.1]
AT2G40130.1	AT2G40130	.	Col-0	upf3-1	15667.6	UP	1.7	heat shock-related protein [Source:EMBL;Acc:AEC09785.1]
CUFF.10517.3	AT5G23690	.	Col-0	NMD2	15666.7	DOWN	1.54	Polynucleotide adenylyltransferase family protein [Source:EMBL;Acc:AED93199.1]
CUFF.3654.2	AT2G17820	ATHK1	upf1-5	upf3-1	15660.3	DOWN	1.66	histidine kinase 1 [Source:EMBL;Acc:AEC06691.1]
CUFF.8183.4	AT4G14970	.	Col-0	upf3-1	15636.9	DOWN	0.46	fanconi anemia group D2 protein [Source:EMBL;Acc:AEE83532.1]
CUFF.4832.7	AT2G41880	GK-1	upf1-5	upf3-1	15628.9	UP	2.77	guanylate kinase 1 [Source:EMBL;Acc:AEC10044.1]
CUFF.1658.7	AT1G42470	.	upf3-1	NMD2	15612.1	DOWN	2.68	Niemann-Pick C1 protein [Source:EMBL;Acc:AEE31919.1]
AT3G10770.2	AT3G10770	.	upf1-5	upf3-1	15608.9	DOWN	12.61	Single-stranded nucleic acid binding R3H protein [Source:EMBL;Acc:AEE74952.1]
AT5G66670.1	AT5G66670	.	upf1-5	NMD2	15596.2	UP	0.77	uncharacterized protein [Source:EMBL;Acc:AED98249.1]
AT3G13000.1	AT3G13000	.	Col-0	upf3-1	15593.1	DOWN	2.38	uncharacterized protein [Source:EMBL;Acc:AEE75275.1]
TCONS_00008087	XLOC_003783	AT1G74580	upf3-1	NMD2	15549.7	UP	1.58
CUFF.11805.5	AT5G58700	ATPLC4	Col-0	upf1-5	15536.3	UP	1.02	phosphoinositide phospholipase C 4 [Source:EMBL;Acc:AED97087.1]
AT1G80660.1	AT1G80660	AHA9	upf3-1	NMD2	15520.4	DOWN	0.25	H(+)-ATPase 9 [Source:EMBL;Acc:AEE36433.1]
CUFF.3508.1	AT2G13370	CHR5	Col-0	upf3-1	15504.8	UP	3	chromatin remodeling 5 [Source:EMBL;Acc:AEC06230.1]
CUFF.12241.3	AT5G67550	.	Col-0	NMD2	15504	UP	0.88	uncharacterized protein [Source:EMBL;Acc:AED98359.1]
AT2G27170.2	AT2G27170	TTN7	Col-0	upf3-1	15500.3	DOWN	3.13	structural maintenance of chromosome 3 (chondroitin sulfate proteoglycan 6) [Source:EMBL;Acc:AEC07949.1]
CUFF.2654.5	AT1G68890	PHYLLO	upf1-5	upf3-1	15498.5	DOWN	7.18	2-oxoglutarate decarboxylase/ hydro-lyase/ magnesium ion binding protein [Source:EMBL;Acc:AEE34855.1]
CUFF.9603.2	AT5G04620	ATBIOF	Col-0	upf3-1	15491.4	UP	8.05	8-amino-7-oxononanoate synthase [Source:EMBL;Acc:AED90766.1]
AT2G46830.2	AT2G46830	CCA1	upf3-1	NMD2	15484.8	DOWN	0.81	protein CCA1 [Source:EMBL;Acc:AEC10761.1]
AT1G80100.1	AT1G80100	AHP6	Col-0	upf1-5	15475.3	DOWN	0.89	histidine-containing phosphotransfer protein 6 [Source:EMBL;Acc:AEE36357.1]
CUFF.3721.2	AT2G19600	ATKEA4	Col-0	NMD2	15456.3	DOWN	2.58	K(+) efflux antiporter 4 [Source:EMBL;Acc:AEC06899.1]
AT1G63670.1	AT1G63670	.	Col-0	NMD2	15454.8	DOWN	6.41	uncharacterized protein [Source:EMBL;Acc:AEE34131.1]
AT3G02890.1	AT3G02890	.	Col-0	upf1-5	15450.7	DOWN	2.23	RING/FYVE/PHD zinc finger-related protein [Source:EMBL;Acc:AEE73875.1]
CUFF.2446.1	AT1G64530	NLP6	Col-0	upf1-5	15432.9	DOWN	3.02	RWP-RK domain-containing protein [Source:EMBL;Acc:AEE34250.1]
AT1G47510.1	AT1G47510	AT5PTASE11	Col-0	NMD2	15430.4	UP	3.26	Type I inositol-1,4,5-trisphosphate 5-phosphatase 11 [Source:EMBL;Acc:AEE32179.1]
AT4G26795.2	AT4G26795	.	upf3-1	NMD2	15424.4	UP	4.29	other RNA.[Source:TAIR;Acc:AT4G26795]
AT4G35290.2	AT4G35290	GLUR2	upf1-5	NMD2	15422.3	UP	0.75	glutamate receptor 3.2 [Source:EMBL;Acc:AEE86491.1]
AT4G32970.1	AT4G32970	.	Col-0	NMD2	15420.9	UP	2.62	uncharacterized protein [Source:EMBL;Acc:AEE86153.1]
AT5G11870.1	AT5G11870	.	Col-0	NMD2	15418.2	DOWN	0.96	Alkaline phytoceramidase (aPHC) [Source:EMBL;Acc:AED91732.1]
AT5G09740.2	AT5G09740	HAM2	upf1-5	upf3-1	15393.2	UP	2.51	MYST-like histone acetyltransferase 2 [Source:EMBL;Acc:AED91440.1]
CUFF.9507.2	AT5G02810	PRR7	upf1-5	NMD2	15382.8	DOWN	1.06	two-component response regulator-like APRR7 [Source:EMBL;Acc:AED90520.1]
AT5G04930.1	AT5G04930	ALA1	upf3-1	NMD2	15380.2	UP	10.51	phospholipid-transporting ATPase 1 [Source:EMBL;Acc:AED90805.1]
CUFF.3038.3	AT1G76730	.	upf1-5	upf3-1	15376	DOWN	9.26	5-formyltetrahydrofolate cyclo-ligase [Source:EMBL;Acc:AEE35883.1]
CUFF.1787.2	AT1G48380	RHL1	upf1-5	NMD2	15368.4	UP	2.37	DNA-binding protein RHL1 [Source:EMBL;Acc:AEE32283.1]
TCONS_00020045	XLOC_009480	AT2G24760	Col-0	upf3-1	15351.7	UP	7.34
CUFF.7455.2	AT3G61480	.	upf1-5	NMD2	15336.1	UP	2.2	Quinoprotein amine dehydrogenase, beta chain-like; RIC1-like guanyl-nucleotide exchange factor [Source:EMBL;Acc:AEE80210.1]
AT4G01925.1	AT4G01925	.	Col-0	upf1-5	15329.5	DOWN	0.59	cysteine/histidine-rich C1 domain-containing protein [Source:EMBL;Acc:AEE82100.1]
CUFF.10183.4	AT5G16480	.	upf3-1	NMD2	15322.5	DOWN	3.32	tyrosine specific protein phosphatase family protein [Source:EMBL;Acc:AED92298.1]
CUFF.6325.2	AT3G24840	.	upf1-5	NMD2	15299.4	UP	1.32	Sec14p-like phosphatidylinositol transfer family protein [Source:EMBL;Acc:AEE76952.1]
CUFF.8162.2	AT4G14660	NRPE7	Col-0	upf1-5	15297.6	UP	6.57	DNA-directed RNA polymerase II subunit G [Source:EMBL;Acc:AEE83472.1]
CUFF.11874.6	AT5G60170	.	Col-0	upf3-1	15287.5	DOWN	3.73	RNA binding (RRM/RBD/RNP motifs) family protein [Source:EMBL;Acc:AED97288.1]
CUFF.11597.1	AT5G54140	ILL3	upf3-1	NMD2	15271.8	UP	2.29	IAA-amino acid hydrolase ILR1-like 3 [Source:EMBL;Acc:AED96456.1]
CUFF.4516.1	AT2G36270	ABI5	Col-0	NMD2	15271.2	UP	0.36	protein abscisic acid-insensitive 5 [Source:EMBL;Acc:AEC09226.1]
AT4G15210.1	AT4G15210	ATBETA-AMY	upf1-5	upf3-1	15269.8	UP	3.85	beta-amylase 5 [Source:EMBL;Acc:AEE83569.1]
CUFF.10353.4	AT5G19660	ATSBT6.1	upf3-1	NMD2	15265.6	UP	3.39	SITE-1 protease [Source:EMBL;Acc:AED92735.1]
AT1G10990.1	AT1G10990	.	Col-0	upf3-1	15246.5	DOWN	7.86	uncharacterized protein [Source:EMBL;Acc:AEE28673.1]
CUFF.5945.6	AT3G16630	ATKINESIN-13A	Col-0	upf3-1	15245.6	DOWN	9.59	kinesin family member 2/24 [Source:EMBL;Acc:AEE75846.1]
CUFF.6052.2	AT3G18770	.	Col-0	NMD2	15234.4	UP	2.49	Autophagy-related protein 13 [Source:EMBL;Acc:AEE76144.1]
CUFF.728.2	AT1G15080	ATPAP2	Col-0	NMD2	15224.4	UP	1.92	Lipid phosphate phosphatase 2 [Source:EMBL;Acc:AEE29263.1]
CUFF.4270.2	AT2G31340	emb1381	Col-0	upf3-1	15220.3	UP	1.54	embryo defective 1381 protein [Source:EMBL;Acc:AEC08529.1]
CUFF.10575.5	AT5G24740	.	Col-0	NMD2	15217.3	UP	1.6	uncharacterized protein [Source:EMBL;Acc:AED93353.1]
CUFF.2204.3	AT1G58250	SAB	Col-0	upf3-1	15215.6	DOWN	1.83	golgi-body localisation and RNA pol II promoter Fmp27 domain-containing protein [Source:EMBL;Acc:AEE33524.1]
AT4G37670.1	AT4G37670	NAGS2	upf3-1	NMD2	15208.1	UP	2.14	N-acetyl-l-glutamate synthase 2 [Source:EMBL;Acc:AEE86823.1]
AT1G49950.1	AT1G49950	TRB1	upf1-5	NMD2	15202.5	DOWN	6.22	telomere repeat binding factor 1 [Source:EMBL;Acc:AEE32499.1]
CUFF.628.3	AT1G13120	.	Col-0	upf3-1	15202.3	UP	1.83	embryo defective 1745 protein [Source:EMBL;Acc:AEE28972.1]
CUFF.8470.3	AT4G21060	B3GALT20	Col-0	upf1-5	15190.8	UP	1.39	Galactosyltransferase family protein [Source:EMBL;Acc:AEE84393.1]
CUFF.3329.3	AT2G02680	.	Col-0	upf1-5	15188.2	UP	0.77	cysteine/histidine-rich C1 domain-containing protein [Source:EMBL;Acc:AEC05609.1]
CUFF.10720.1	AT5G28530	FRS10	upf1-5	NMD2	15136.8	UP	0.82	putative protein FAR1-related sequence 10 [Source:EMBL;Acc:AED93811.1]
TCONS_00023688	XLOC_011030	AT2G05270	upf3-1	NMD2	15136.4	UP	0.74
CUFF.9633.1	AT5G05230	PUB62	Col-0	NMD2	15135.9	UP	2.31	U-box domain-containing protein 62 [Source:EMBL;Acc:AED90844.1]
CUFF.8526.2	AT4G22285	.	Col-0	upf3-1	15135.6	UP	3.98	ubiquitin carboxyl-terminal hydrolase-like protein [Source:EMBL;Acc:AEE84587.1]
AT3G59890.2	AT3G59890	DAPB2	Col-0	upf3-1	15122.7	UP	4.89	dihydrodipicolinate reductase 2 [Source:EMBL;Acc:AEE79981.1]
CUFF.1023.3	AT1G20780	PUB44	upf3-1	NMD2	15108	DOWN	2.06	U-box domain-containing protein 44 [Source:EMBL;Acc:AEE30021.1]
CUFF.4125.1	AT2G28210	ATACA2	Col-0	upf1-5	15079	DOWN	1.86	carbonic anhydrase [Source:EMBL;Acc:AEC08091.1]
TCONS_00045905	XLOC_021968	PCMP-E40	upf3-1	NMD2	15078.7	UP	1.48
TCONS_00056989	XLOC_027313	AT	Col-0	upf3-1	15055.3	UP	4.11
CUFF.954.2	AT1G19250	FMO1	Col-0	NMD2	15050.8	UP	0.47	putative flavin-containing monooxygenase 1 [Source:EMBL;Acc:AEE29823.1]
AT2G24600.3	AT2G24600	.	upf3-1	NMD2	15049.1	UP	1.13	ankyrin repeat-containing protein [Source:EMBL;Acc:AEC07600.1]
CUFF.10816.3	AT5G37072	.	Col-0	upf1-5	15043.8	UP	4.61	pseudogene.[Source:TAIR;Acc:AT5G37072]
AT3G28700.2	AT3G28700	.	upf3-1	NMD2	15027.6	DOWN	4.99	uncharacterized protein [Source:EMBL;Acc:AEE77478.1]
CUFF.4254.4	AT2G31010	.	Col-0	upf3-1	15026.1	UP	1.24	protein kinase domain-containing protein [Source:EMBL;Acc:AEC08477.1]
AT3G14850.1	AT3G14850	TBL41	upf1-5	NMD2	15018.3	DOWN	0.84	protein trichome birefringence-like 41 [Source:EMBL;Acc:AEE75576.1]
CUFF.700.2	AT1G14590	.	upf1-5	NMD2	14998.4	DOWN	2.89	putative myb DNA binding protein [Source:EMBL;Acc:AEE29188.1]
CUFF.5789.3	AT3G13710	PRA1.F4	upf3-1	NMD2	14991.9	UP	4.32	PRA1 family protein F4 [Source:EMBL;Acc:AEE75402.1]
CUFF.8188.2	AT4G15110	CYP97B3	Col-0	NMD2	14981.3	UP	11.74	cytochrome P450 97B3 [Source:EMBL;Acc:AEE83557.1]
CUFF.1171.2	AT1G24310	.	upf1-5	upf3-1	14979.7	UP	5.32	uncharacterized protein [Source:EMBL;Acc:AEE30515.1]
CUFF.8920.2	AT4G30420	.	Col-0	NMD2	14977	UP	0.3	nodulin MtN21 /EamA-like transporter family protein [Source:EMBL;Acc:AEE85763.1]
TCONS_00031867	XLOC_014927	AT3G27860	upf3-1	NMD2	14944.3	UP	0.44
AT5G05410.2	AT5G05410	DREB2A	upf1-5	upf3-1	14941.4	UP	4.07	dehydration-responsive element-binding protein 2A [Source:EMBL;Acc:AED90871.1]
CUFF.4580.2	AT2G37520	.	Col-0	upf3-1	14933.5	UP	2.37	acyl-CoA N-acyltransferase with RING/FYVE/PHD-type zinc finger domain-containing protein [Source:EMBL;Acc:AEC09411.1]
CUFF.12203.2	AT5G66810	.	upf1-5	upf3-1	14909.7	UP	5.95	uncharacterized protein [Source:EMBL;Acc:AED98265.1]
CUFF.8191.2	AT4G15215	PDR13	Col-0	NMD2	14907.2	UP	0.45	ABC transporter G family member 41 [Source:EMBL;Acc:AEE83570.1]
AT1G79580.2	AT1G79580	SMB	upf1-5	NMD2	14895.5	UP	1.64	protein SOMBRERO [Source:EMBL;Acc:AEE36268.1]
AT5G06839.2	AT5G06839	TGA10	Col-0	NMD2	14887.7	DOWN	1.65	bZIP transcription factor-like protein [Source:EMBL;Acc:AED91072.1]
CUFF.9493.2	AT5G02540	.	Col-0	upf3-1	14869.2	UP	1.84	Rossmann-fold NAD(P)-binding domain-containing protein [Source:EMBL;Acc:AED90487.1]
AT4G30700.1	AT4G30700	DYW9	upf3-1	NMD2	14860.5	DOWN	3.8	pentatricopeptide repeat-containing protein [Source:EMBL;Acc:AEE85798.1]
CUFF.736.3	AT1G15175	.	upf3-1	NMD2	14833.8	UP	2.81	other RNA.[Source:TAIR;Acc:AT1G15175]
CUFF.5546.2	AT3G08800	.	upf3-1	NMD2	14833.2	DOWN	0.6	integrator complex subunit 4 [Source:EMBL;Acc:AEE74681.1]
CUFF.7963.4	AT4G10940	.	Col-0	upf1-5	14818.7	UP	0.93	RING/U-box protein [Source:EMBL;Acc:AEE82949.1]
AT1G48500.3	AT1G48500	JAZ4	upf1-5	NMD2	14817.7	DOWN	1.58	protein TIFY 6A [Source:EMBL;Acc:AEE32304.1]
AT1G77310.1	AT1G77310	.	upf3-1	NMD2	14815.6	UP	2.25	uncharacterized protein [Source:EMBL;Acc:AEE35962.1]
CUFF.521.4	AT1G10820	.	Col-0	upf3-1	14810.9	UP	7.17	uncharacterized protein [Source:EMBL;Acc:AEE28650.1]
CUFF.3765.2	AT2G20570	GPRI1	Col-0	upf3-1	14804.8	DOWN	5.86	GBF's pro-rich region-interacting factor 1 [Source:EMBL;Acc:AEC07030.1]
TCONS_00054697	XLOC_026015	MIND	Col-0	upf3-1	14789.9	DOWN	4.59
AT4G25434.1	AT4G25434	ATNUDT10	Col-0	upf3-1	14769.4	UP	0.87	nudix hydrolase 10 [Source:EMBL;Acc:AEE85059.1]
AT4G22110.2	AT4G22110	.	upf3-1	NMD2	14763	UP	1.91	alcohol dehydrogenase-like 5 [Source:EMBL;Acc:AEE84552.1]
CUFF.8485.1	AT4G21380	ARK3	Col-0	upf1-5	14754	UP	0.69	receptor kinase 3 [Source:EMBL;Acc:AEE84446.1]
AT2G46810.1	AT2G46810	BHLH70	upf1-5	upf3-1	14707.1	DOWN	1.97	transcription factor bHLH70 [Source:EMBL;Acc:AEC10757.1]
CUFF.11792.3	AT5G58450	.	upf3-1	NMD2	14688.9	UP	3.98	tetratricopeptide repeat-containing protein [Source:EMBL;Acc:AED97054.1]
CUFF.6267.3	AT3G23530	.	Col-0	upf3-1	14673.9	DOWN	10.04	Cyclopropane-fatty-acyl-phospholipid synthase [Source:EMBL;Acc:AEE76773.1]
AT1G35350.1	AT1G35350	PHO1-H8	Col-0	upf3-1	14652.9	DOWN	2.06	phosphate transporter PHO1-8 [Source:EMBL;Acc:AEE31785.1]
CUFF.10552.3	AT5G24270	SOS3	upf3-1	NMD2	14652.1	DOWN	2.66	calcineurin B-like protein 4 [Source:EMBL;Acc:AED93278.1]
AT5G04930.1	AT5G04930	ALA1	upf1-5	upf3-1	14638.9	DOWN	10	phospholipid-transporting ATPase 1 [Source:EMBL;Acc:AED90805.1]
CUFF.1753.1	AT1G47560	SEC3B	Col-0	upf1-5	14629.8	UP	1.77	exocyst complex component sec3B [Source:EMBL;Acc:AEE32186.1]
CUFF.232.1	AT1G05700	.	Col-0	upf3-1	14615.5	UP	1.17	Leucine-rich repeat transmembrane protein kinase protein [Source:EMBL;Acc:AEE27878.1]
AT5G22550.1	AT5G22550	.	upf1-5	upf3-1	14611.7	DOWN	0.66	uncharacterized protein [Source:EMBL;Acc:AED93041.1]
CUFF.124.4	AT1G03687	.	Col-0	upf1-5	14608.9	DOWN	3.31	DTW domain-containing protein [Source:EMBL;Acc:AEE27598.1]
CUFF.9910.3	AT5G10940	.	upf1-5	NMD2	14606.4	DOWN	2.81	WD and tetratricopeptide repeats protein 1 [Source:EMBL;Acc:AED91611.1]
AT1G53770.2	AT1G53770	.	Col-0	upf1-5	14605.2	UP	1.34	peptide-O-fucosyltransferase [Source:EMBL;Acc:AEE32996.1]
AT1G08600.2	AT1G08600	ATRX	Col-0	upf1-5	14599.7	DOWN	1.18	DEAD-like helicase domain-containing protein [Source:EMBL;Acc:AEE28316.1]
CUFF.4617.2	AT2G38300	.	Col-0	NMD2	14586.6	UP	1.27	myb-like HTH transcriptional regulator-like protein [Source:EMBL;Acc:AEC09520.1]
CUFF.11975.3	AT5G62600	.	Col-0	upf1-5	14577.3	DOWN	2.24	armadillo/beta-catenin-like repeat-containing protein [Source:EMBL;Acc:AED97629.1]
CUFF.4580.2	AT2G37520	.	Col-0	NMD2	14564.4	UP	2.31	acyl-CoA N-acyltransferase with RING/FYVE/PHD-type zinc finger domain-containing protein [Source:EMBL;Acc:AEC09411.1]
CUFF.6219.3	AT3G22270	.	upf3-1	NMD2	14562.8	UP	3.46	Topoisomerase II-associated protein PAT1 [Source:EMBL;Acc:AEE76616.1]
AT1G69540.1	AT1G69540	AGL94	upf1-5	NMD2	14562.4	UP	0.87	protein agamous-like 94 [Source:EMBL;Acc:AEE34947.1]
TCONS_00047865	XLOC_022999	PCMP-E100	upf1-5	NMD2	14554.9	DOWN	0.65
CUFF.3631.2	AT2G17410	ARID3	Col-0	upf3-1	14538.4	UP	7.75	ARID/BRIGHT DNA-binding domain-containing protein [Source:EMBL;Acc:AEC06622.1]
CUFF.6645.4	AT3G44540	FAR4	Col-0	NMD2	14533.5	UP	1.76	putative fatty acyl-CoA reductase 4 [Source:EMBL;Acc:AEE77913.1]
CUFF.10901.1	AT5G39360	EDL2	upf1-5	upf3-1	14529	UP	5.4	EID1-like F-box protein 2 [Source:EMBL;Acc:AED94424.1]
AT5G48775.1	AT5G48775	.	Col-0	upf1-5	14503.3	UP	0.41	(AT5G48775) otherRNA [Source:RefSeq DNA;Acc:NR_023233]
CUFF.2335.3	AT1G62250	.	upf1-5	upf3-1	14500.8	UP	8.08	uncharacterized protein [Source:EMBL;Acc:AEE33940.1]
CUFF.2446.1	AT1G64530	NLP6	upf1-5	upf3-1	14493.7	UP	2.84	RWP-RK domain-containing protein [Source:EMBL;Acc:AEE34250.1]
AT2G35270.1	AT2G35270	GIK	upf1-5	upf3-1	14483.7	DOWN	1.61	putative AT-hook DNA-binding protein [Source:EMBL;Acc:AEC09088.1]
AT5G24040.1	AT5G24040	.	Col-0	upf1-5	14478.7	UP	0.34	uncharacterized protein [Source:EMBL;Acc:AED93249.1]
CUFF.6318.1	AT3G24715	.	Col-0	upf1-5	14471.1	DOWN	1.14	octicosapeptide/Phox/Bem1p domain-containing protein kinase [Source:EMBL;Acc:AEE76939.1]
AT5G20830.2	AT5G20830	SUS1	upf3-1	NMD2	14470.6	UP	3.9	sucrose synthase 1 [Source:EMBL;Acc:AED92895.1]
CUFF.8798.3	AT4G27610	.	upf3-1	NMD2	14453.3	DOWN	7.74	uncharacterized protein [Source:EMBL;Acc:AEE85367.1]
AT1G20480.1	AT1G20480	4CLL2	upf1-5	NMD2	14446.4	UP	2.08	4-coumarate--CoA ligase-like 2 [Source:EMBL;Acc:AEE29977.1]
CUFF.6112.4	AT3G19895	.	upf1-5	NMD2	14443.9	UP	4.26	RING/U-box-containing protein-like protein [Source:EMBL;Acc:AEE76305.1]
CUFF.6767.1	AT3G47740	ATATH2	upf1-5	upf3-1	14431.4	UP	1.11	ABC transporter A family member 3 [Source:EMBL;Acc:AEE78324.1]
CUFF.10881.1	AT5G38710	POX2	upf3-1	NMD2	14394.2	UP	0.74	proline dehydrogenase 2 [Source:EMBL;Acc:AED94352.1]
CUFF.11737.2	AT5G57230	.	Col-0	NMD2	14375.6	DOWN	2.26	Thioredoxin-like domain-containing protein [Source:EMBL;Acc:AED96868.1]
CUFF.8528.6	AT4G22300	SOBER1	Col-0	NMD2	14368.6	UP	4.41	carboxylesterase [Source:EMBL;Acc:AEE84589.1]
AT1G28210.1	AT1G28210	ATJ1	Col-0	upf3-1	14365.1	UP	1.88	chaperone protein dnaJ 1 [Source:EMBL;Acc:AEE30931.1]
CUFF.11054.3	AT5G42770	.	upf3-1	NMD2	14362.1	DOWN	2.16	Maf-like protein [Source:EMBL;Acc:AED94860.1]
AT3G55480.1	AT3G55480	PAT2	upf1-5	NMD2	14346.7	UP	3.46	AP3-complex subunit beta-A [Source:EMBL;Acc:AEE79390.1]
CUFF.4569.2	AT2G37260	TTG2	upf1-5	NMD2	14328.8	UP	1.24	WRKY transcription factor 44 [Source:EMBL;Acc:AEC09374.1]
AT3G07740.4	AT3G07740	ADA2A	Col-0	upf1-5	14317.8	DOWN	1.59	transcriptional adapter ADA2a [Source:EMBL;Acc:AEE74594.1]
CUFF.7615.2	AT4G00990	.	Col-0	upf1-5	14315	DOWN	2.47	Transcription factor jumonji (jmjC) domain-containing protein [Source:EMBL;Acc:AEE81964.1]
CUFF.3345.2	AT2G03010	.	upf3-1	NMD2	14305.5	UP	1.22	uncharacterized protein [Source:EMBL;Acc:AEC05654.1]
AT1G73370.2	AT1G73370	SUS6	Col-0	upf1-5	14305.1	UP	0.97	sucrose synthase 6 [Source:EMBL;Acc:AEE35451.1]
CUFF.11073.3	AT5G43100	.	Col-0	upf1-5	14300.2	UP	3.94	aspartyl protease family protein [Source:EMBL;Acc:AED94910.1]
CUFF.1824.1	AT1G49160	WNK7	Col-0	NMD2	14284.8	UP	2.81	putative serine/threonine-protein kinase WNK7 [Source:EMBL;Acc:AEE32397.1]
CUFF.9946.1	AT5G11510	MYB3R-4	Col-0	upf1-5	14279.5	DOWN	0.87	myb domain protein 3r-4 [Source:EMBL;Acc:AED91690.1]
CUFF.11352.3	AT5G48775	.	Col-0	upf3-1	14276.6	UP	2.96	(AT5G48775) otherRNA [Source:RefSeq DNA;Acc:NR_023233]
CUFF.6356.2	AT3G25740	MAP1B	Col-0	NMD2	14269.1	UP	2.69	methionine aminopeptidase 1C [Source:EMBL;Acc:AEE77063.1]
CUFF.9472.1	AT5G02080	.	Col-0	NMD2	14266.5	UP	4.11	phosphopantothenate--cysteine ligase 2 [Source:EMBL;Acc:AED90429.1]
CUFF.232.1	AT1G05700	.	Col-0	upf1-5	14249	UP	1.14	Leucine-rich repeat transmembrane protein kinase protein [Source:EMBL;Acc:AEE27878.1]
CUFF.9892.1	AT5G10630	.	upf1-5	upf3-1	14236.2	DOWN	3.81	putative translation elongation factor 2EF1A / eIF-2-gamma [Source:EMBL;Acc:AED91574.1]
CUFF.1287.2	AT1G27770	ACA1	Col-0	upf1-5	14230.2	UP	1.98	autoinhibited Ca2+-ATPase 1 [Source:EMBL;Acc:AEE30878.1]
CUFF.6269.2	AT3G23560	ALF5	Col-0	upf3-1	14215.9	DOWN	4.94	mate efflux domain-containing protein [Source:EMBL;Acc:AEE76777.1]
CUFF.9425.1	AT5G01180	PTR5	Col-0	upf3-1	14187.3	UP	1.33	peptide transporter PTR5 [Source:EMBL;Acc:AED90307.1]
CUFF.1134.4	AT1G23170	.	Col-0	NMD2	14179.9	UP	2.64	uncharacterized protein [Source:EMBL;Acc:AEE30350.1]
CUFF.5625.4	AT3G10540	PDPK2	upf1-5	upf3-1	14176.2	DOWN	5.46	3-phosphoinositide-dependent protein kinase [Source:EMBL;Acc:AEE74923.1]
AT2G37960.1	AT2G37960	.	upf1-5	upf3-1	14163.6	DOWN	0.24	uncharacterized protein [Source:EMBL;Acc:AEC09471.1]
CUFF.3812.1	AT2G21560	.	upf3-1	NMD2	14135.7	DOWN	16.84	uncharacterized protein [Source:EMBL;Acc:AEC07196.1]
CUFF.8077.3	AT4G13400	.	Col-0	upf1-5	14107.9	UP	1.98	dioxygenase domain-containing protein [Source:EMBL;Acc:AEE83275.1]
CUFF.7283.2	AT3G57980	.	Col-0	NMD2	14053.3	UP	0.75	DNA-binding bromodomain-containing protein [Source:EMBL;Acc:AEE79726.1]
CUFF.426.3	AT1G08960	CAX11	Col-0	upf3-1	14038.6	UP	2.78	cation exchanger 11 [Source:EMBL;Acc:AEE28373.1]
CUFF.4746.3	AT2G40520	.	upf1-5	NMD2	14032.5	UP	3.08	nucleotidyltransferase protein [Source:EMBL;Acc:AEC09843.1]
CUFF.6052.2	AT3G18770	.	Col-0	upf1-5	14028.3	UP	2.3	Autophagy-related protein 13 [Source:EMBL;Acc:AEE76144.1]
AT5G44010.1	AT5G44010	.	Col-0	NMD2	14020.8	DOWN	3.27	uncharacterized protein [Source:EMBL;Acc:AED95048.1]
AT1G68140.3	AT1G68140	.	Col-0	upf1-5	14019.8	DOWN	4.61	uncharacterized protein [Source:EMBL;Acc:AEE34756.1]
AT5G04930.1	AT5G04930	ALA1	Col-0	upf3-1	14000.5	DOWN	9.57	phospholipid-transporting ATPase 1 [Source:EMBL;Acc:AED90805.1]
CUFF.159.1	AT1G04210	.	Col-0	NMD2	13988	UP	4.07	leucine-rich repeat protein kinase-like protein [Source:EMBL;Acc:AEE27670.1]
AT5G61560.2	AT5G61560	PUB51	upf3-1	NMD2	13978.8	UP	1.04	U-box domain-containing protein 51 [Source:EMBL;Acc:AED97489.1]
CUFF.3877.1	AT2G23050	NPY4	Col-0	upf3-1	13971.8	UP	1.58	Phototropic-responsive NPH3-like protein [Source:EMBL;Acc:AEC07400.1]
CUFF.4739.1	AT2G40420	.	Col-0	upf1-5	13956	UP	4.05	transmembrane amino acid transporter-like protein [Source:EMBL;Acc:AEC09826.1]
AT2G38060.1	AT2G38060	PHT4%3B2	upf1-5	NMD2	13938.4	UP	1.04	putative anion transporter 3 [Source:EMBL;Acc:AEC09485.1]
CUFF.1436.3	AT1G30755	.	Col-0	upf3-1	13919.4	DOWN	1.17	uncharacterized protein [Source:EMBL;Acc:AEE31268.1]
AT2G17780.1	AT2G17780	MCA2	Col-0	upf3-1	13912.1	DOWN	8.84	PLAC8 domain-containing protein [Source:EMBL;Acc:AEC06685.1]
CUFF.10630.7	AT5G26180	.	Col-0	upf1-5	13898.8	UP	2.07	NOL1/NOP2/sun family protein [Source:EMBL;Acc:AED93534.1]
CUFF.9101.5	AT4G33430	BAK1	upf1-5	upf3-1	13885.3	DOWN	4.71	BRASSINOSTEROID INSENSITIVE 1-associated receptor kinase 1 [Source:EMBL;Acc:AEE86224.1]
CUFF.11252.2	AT5G47010	UPF1	Col-0	NMD2	13857.4	DOWN	4.85	Regulator of nonsense transcripts 1-like protein [Source:EMBL;Acc:AED95457.1]
CUFF.8528.6	AT4G22300	SOBER1	Col-0	upf1-5	13850.6	UP	4.25	carboxylesterase [Source:EMBL;Acc:AEE84589.1]
CUFF.12172.1	AT5G66280	GMD1	Col-0	upf1-5	13843.9	UP	4.6	GDP-mannose 4,6 dehydratase 1 [Source:EMBL;Acc:AED98194.1]
CUFF.1431.3	AT1G30610	EMB2279	upf1-5	NMD2	13843.3	DOWN	4.44	pentatricopeptide repeat-containing protein [Source:EMBL;Acc:AEE31250.1]
CUFF.4684.5	AT2G39410	.	upf1-5	NMD2	13838	DOWN	1.69	alpha/beta-hydrolase domain-containing protein [Source:EMBL;Acc:AEC09670.1]
AT1G62860.1	AT1G62860	.	Col-0	NMD2	13836.2	UP	0.68	pseudogene.[Source:TAIR;Acc:AT1G62860]
AT2G24220.1	AT2G24220	PUP5	Col-0	NMD2	13830.5	UP	3.09	purine permease 5 [Source:EMBL;Acc:AEC07545.1]
CUFF.419.2	AT1G08890	SUGTL4	upf1-5	NMD2	13807.3	UP	2.03	sugar transporter ERD6-like 1 [Source:EMBL;Acc:AEE28362.1]
CUFF.10204.1	AT5G16780	DOT2	upf1-5	upf3-1	13804.1	DOWN	7.86	U4/U6.U5 tri-snRNP-associated protein 1 [Source:EMBL;Acc:AED92337.1]
CUFF.8533.2	AT4G22350	.	upf3-1	NMD2	13796.5	DOWN	3.06	U4/U6.U5 tri-snRNP-associated protein 2 [Source:EMBL;Acc:AEE84599.1]
CUFF.505.2	AT1G10522	.	upf3-1	NMD2	13787	DOWN	19.97	uncharacterized protein [Source:EMBL;Acc:AEE28590.1]
CUFF.10853.1	AT5G38100	.	upf1-5	NMD2	13772.7	DOWN	0.31	putative S-adenosylmethionine-dependent methyltransferase [Source:EMBL;Acc:AED94268.1]
CUFF.6538.4	AT3G29290	emb2076	Col-0	upf3-1	13767	UP	6.51	pentatricopeptide repeat-containing protein [Source:EMBL;Acc:AEE77563.1]
AT4G15765.1	AT4G15765	.	upf1-5	upf3-1	13755.8	UP	8.79	FAD/NAD(P)-binding oxidoreductase family protein [Source:EMBL;Acc:AEE83649.1]
CUFF.5505.1	AT3G07530	.	Col-0	NMD2	13752.8	UP	1.47	integrator complex subunit 9 [Source:EMBL;Acc:AEE74557.1]
CUFF.5958.1	AT3G16940	CMTA6	Col-0	NMD2	13752.8	UP	1.92	calmodulin-binding transcription activator [Source:EMBL;Acc:AEE75886.1]
CUFF.8631.1	AT4G24400	CIPK8	upf3-1	NMD2	13741.2	DOWN	5.48	CBL-interacting serine/threonine-protein kinase 8 [Source:EMBL;Acc:AEE84900.1]
AT4G26640.2	AT4G26640	WRKY20	Col-0	upf3-1	13740.6	DOWN	7.38	putative WRKY transcription factor 20 [Source:EMBL;Acc:AEE85230.1]
CUFF.6768.4	AT3G47750	ATATH3	upf3-1	NMD2	13739.1	DOWN	1.79	ABC transporter A family member 4 [Source:EMBL;Acc:AEE78325.1]
CUFF.11834.1	AT5G59390	.	upf3-1	NMD2	13738	UP	0.68	XH/XS domain-containing protein [Source:EMBL;Acc:AED97179.1]
CUFF.1588.1	AT1G34200	.	upf1-5	upf3-1	13720.8	DOWN	4.38	glyceraldehyde-3-phosphate dehydrogenase-like protein [Source:EMBL;Acc:AEE31685.1]
CUFF.5853.1	AT3G14980	.	Col-0	upf1-5	13719.8	UP	2.23	Acyl-CoA N-acyltransferase with RING/FYVE/PHD-type zinc finger domain [Source:EMBL;Acc:AEE75596.1]
AT3G09670.2	AT3G09670	.	upf3-1	NMD2	13716.2	UP	1.5	PWWP domain-containing protein [Source:EMBL;Acc:AEE74796.1]
TCONS_00008087	XLOC_003783	AT1G74580	Col-0	NMD2	13714.8	UP	1.58
AT5G67340.1	AT5G67340	PUB2	Col-0	NMD2	13701.5	UP	2.76	U-box domain-containing protein 2 [Source:EMBL;Acc:AED98330.1]
AT5G63920.1	AT5G63920	TOP3A	Col-0	upf1-5	13697.5	UP	2.18	DNA topoisomerase III [Source:EMBL;Acc:AED97816.1]
CUFF.8607.2	AT4G23980	ARF9	Col-0	upf1-5	13692.1	DOWN	3.38	auxin response factor 9 [Source:EMBL;Acc:AEE84836.1]
AT1G63020.2	AT1G63020	NRPD1A	upf3-1	NMD2	13687.8	UP	0.79	nuclear RNA polymerase D1A [Source:EMBL;Acc:AEE34042.1]
CUFF.1688.1	AT1G44180	.	upf1-5	upf3-1	13678.4	UP	2.52	aminoacylase [Source:EMBL;Acc:AEE32028.1]
TCONS_00005640	XLOC_002633	ATMAP4K	Col-0	upf3-1	13668.3	UP	6.09
CUFF.2582.2	AT1G67490	GCS1	upf1-5	upf3-1	13660.7	UP	4.14	glucosidase 1 [Source:EMBL;Acc:AEE34653.1]
AT4G04460.2	AT4G04460	APA3	Col-0	upf3-1	13652.2	UP	6.11	phytepsin [Source:EMBL;Acc:AEE82391.1]
CUFF.11416.1	AT5G50012	CPuORF36	upf1-5	upf3-1	13650.4	DOWN	1.65	conserved peptide upstream open reading frame 36 [Source:EMBL;Acc:AED95885.1]
CUFF.8133.2	AT4G14200	.	Col-0	upf3-1	13646.5	DOWN	1.87	pentatricopeptide repeat-containing protein-like protein [Source:EMBL;Acc:AEE83392.1]
CUFF.5512.3	AT3G07610	IBM1	upf1-5	NMD2	13641	UP	1.97	Transcription factor jumonji (jmjC) domain-containing protein [Source:EMBL;Acc:AEE74574.1]
CUFF.11484.2	AT5G51640	YLS7	upf1-5	NMD2	13633.8	UP	2.11	uncharacterized protein [Source:EMBL;Acc:AED96110.1]
AT5G66400.2	AT5G66400	RAB18	upf3-1	NMD2	13628.8	DOWN	1.54	dehydrin Rab18 [Source:EMBL;Acc:AED98208.1]
CUFF.10531.5	AT5G24000	.	upf1-5	NMD2	13617.3	DOWN	4.17	uncharacterized protein [Source:EMBL;Acc:AED93244.1]
CUFF.6318.1	AT3G24715	.	upf1-5	NMD2	13614.9	UP	1.07	octicosapeptide/Phox/Bem1p domain-containing protein kinase [Source:EMBL;Acc:AEE76939.1]
CUFF.1932.3	AT1G51560	.	upf1-5	NMD2	13594.9	DOWN	3.32	Pyridoxamine 5'-phosphate oxidase-like protein [Source:EMBL;Acc:AEE32683.1]
CUFF.9439.2	AT5G01400	ESP4	upf1-5	NMD2	13593	UP	8.37	symplekin [Source:EMBL;Acc:AED90339.1]
AT4G32970.1	AT4G32970	.	upf1-5	NMD2	13589.5	UP	2.62	uncharacterized protein [Source:EMBL;Acc:AEE86153.1]
CUFF.9551.1	AT5G03640	.	Col-0	NMD2	13562.2	UP	0.79	protein kinase family protein [Source:EMBL;Acc:AED90636.1]
CUFF.7853.2	AT4G08170	ITPK2	Col-0	upf1-5	13554.7	UP	2.93	inositol-tetrakisphosphate 1-kinase 2 [Source:EMBL;Acc:AEE82603.1]
CUFF.632.1	AT1G13180	DIS1	upf1-5	NMD2	13546.6	UP	1.21	actin-related protein 3 [Source:EMBL;Acc:AEE28980.1]
AT4G35070.2	AT4G35070	.	upf1-5	NMD2	13544.1	UP	1.11	SBP (S-ribonuclease binding protein) family protein [Source:EMBL;Acc:AEE86458.1]
CUFF.10233.4	AT5G17410	.	upf1-5	NMD2	13543.4	DOWN	2.39	Spc97 / Spc98 family of spindle pole body (SBP) component [Source:EMBL;Acc:AED92423.1]
CUFF.4883.9	AT2G42920	PCMP-E75	upf3-1	NMD2	13532	UP	0.99	pentatricopeptide repeat-containing protein [Source:EMBL;Acc:AEC10187.1]
CUFF.3362.1	AT2G03505	.	upf3-1	NMD2	13531.3	DOWN	1.22	carbohydrate-binding X8 domain-containing protein [Source:EMBL;Acc:AEC05708.1]
AT5G44740.1	AT5G44740	POLH	Col-0	upf3-1	13522.7	DOWN	3.26	DNA polymerase eta subunit [Source:EMBL;Acc:AED95154.1]
CUFF.1723.5	AT1G45332	.	Col-0	NMD2	13519.1	DOWN	3.45	Elongation factor G [Source:EMBL;Acc:AEE32115.1]
CUFF.10464.1	AT5G22690	.	Col-0	NMD2	13497.7	UP	1.38	TIR-NBS-LRR class disease resistance protein [Source:EMBL;Acc:AED93064.1]
CUFF.2285.3	AT1G61030	.	upf1-5	upf3-1	13491	UP	2.05	WAPL (Wings apart-like protein regulation of heterochromatin) protein [Source:EMBL;Acc:AEE33769.1]
AT3G51490.2	AT3G51490	TMT3	Col-0	NMD2	13490.3	UP	0.17	monosaccharide-sensing protein 3 [Source:EMBL;Acc:AEE78799.1]
CUFF.1291.4	AT1G27900	.	upf1-5	NMD2	13482.8	DOWN	1.43	helicase associated domain-containing protein [Source:EMBL;Acc:AEE30889.1]
CUFF.10684.2	AT5G27680	RECQSIM	Col-0	upf3-1	13467.5	DOWN	1.7	RECQ helicase SIM [Source:EMBL;Acc:AED93714.1]
CUFF.11242.1	AT5G46640	.	upf1-5	NMD2	13466.6	DOWN	1.7	AT hook motif DNA-binding family protein [Source:EMBL;Acc:AED95409.1]
CUFF.1946.2	AT1G51760	IAR3	upf1-5	NMD2	13459.9	UP	3.57	IAA-amino acid hydrolase ILR1-like 4 [Source:EMBL;Acc:AEE32712.1]
CUFF.1265.1	AT1G27430	.	upf1-5	upf3-1	13455.8	UP	0.95	GYF domain-containing protein [Source:EMBL;Acc:AEE30828.1]
CUFF.591.2	AT1G12260	VND4	Col-0	NMD2	13440.5	DOWN	0.35	NAC domain-containing protein 7 [Source:EMBL;Acc:AEE28859.1]
CUFF.8654.1	AT4G24740	AFC2	upf1-5	NMD2	13439	UP	7.98	serine/threonine-protein kinase AFC2 [Source:EMBL;Acc:AEE84950.1]
AT5G04690.1	AT5G04690	.	upf1-5	upf3-1	13437.6	DOWN	0.37	Ankyrin repeat family protein [Source:EMBL;Acc:AED90772.1]
AT5G13220.3	AT5G13220	JAZ10	upf3-1	NMD2	13437	UP	0.99	protein TIFY 9 [Source:EMBL;Acc:AED91867.1]
AT1G63430.1	AT1G63430	.	upf1-5	upf3-1	13433.2	DOWN	5.92	putative LRR receptor-like serine/threonine-protein kinase [Source:EMBL;Acc:AEE34098.1]
AT5G52547.1	AT5G52547	.	Col-0	NMD2	13422.7	UP	3.18	uncharacterized protein [Source:EMBL;Acc:AED96231.1]
CUFF.4474.3	AT2G35500	SKL2	upf1-5	upf3-1	13414.5	DOWN	6.16	shikimate kinase like 2 [Source:EMBL;Acc:AEC09114.1]
CUFF.2573.5	AT1G67310	CMTA4	upf1-5	NMD2	13411.2	UP	2.02	calmodulin-binding transcription activator 4 [Source:EMBL;Acc:AEE34626.1]
CUFF.6408.2	AT3G26616	.	upf3-1	NMD2	13410.2	UP	0.15	uncharacterized protein [Source:EMBL;Acc:AEE77186.1]
CUFF.8238.3	AT4G16070	.	upf1-5	upf3-1	13394.9	DOWN	0.91	lipase class 3 family protein [Source:EMBL;Acc:AEE83688.1]
AT1G76390.1	AT1G76390	PUB43	upf1-5	NMD2	13387.5	UP	6.84	U-box domain-containing protein 43 [Source:EMBL;Acc:AEE35834.1]
CUFF.7448.3	AT3G61380	.	upf1-5	NMD2	13384.9	UP	1.46	Phosphatidylinositol N-acetyglucosaminlytransferase subunit P-like protein [Source:EMBL;Acc:AEE80192.1]
AT3G01710.1	AT3G01710	.	Col-0	upf1-5	13383	UP	7.03	TPX2 (targeting protein for Xklp2) protein family [Source:EMBL;Acc:AEE73705.1]
CUFF.6512.4	AT3G28760	.	upf1-5	NMD2	13380.5	DOWN	0.92	uncharacterized protein [Source:EMBL;Acc:AEE77488.1]
CUFF.9584.5	AT5G04220	SYTC	upf1-5	upf3-1	13369	DOWN	1.87	calcium-dependent lipid-binding domain-containing protein [Source:EMBL;Acc:AED90712.1]
CUFF.8559.3	AT4G23020	.	upf1-5	upf3-1	13364	DOWN	1.75	uncharacterized protein [Source:EMBL;Acc:AEE84696.1]
CUFF.2961.1	AT1G75295	.	Col-0	upf1-5	13360.9	UP	1.57	other RNA.[Source:TAIR;Acc:AT1G75295]
CUFF.6328.3	AT3G24890	ATVAMP728	Col-0	NMD2	13357.6	UP	1.56	vesicle-associated membrane protein 728 [Source:EMBL;Acc:AEE76958.1]
AT4G16330.2	AT4G16330	.	Col-0	upf3-1	13349.1	UP	5.04	oxidoreductase [Source:EMBL;Acc:AEE83731.1]
AT5G60150.1	AT5G60150	.	upf3-1	NMD2	13337.5	DOWN	2.67	uncharacterized protein [Source:EMBL;Acc:AED97286.1]
AT5G20830.2	AT5G20830	SUS1	Col-0	upf3-1	13304	DOWN	3.58	sucrose synthase 1 [Source:EMBL;Acc:AED92895.1]
AT3G13710.1	AT3G13710	PRA1.F4	Col-0	NMD2	13285.8	UP	2.09	PRA1 family protein F4 [Source:EMBL;Acc:AEE75402.1]
CUFF.9237.1	AT4G36160	ANAC076	Col-0	NMD2	13276.9	UP	0.66	NAC domain containing protein 76 [Source:EMBL;Acc:AEE86626.1]
AT4G15765.1	AT4G15765	.	Col-0	upf1-5	13267.5	DOWN	8.48	FAD/NAD(P)-binding oxidoreductase family protein [Source:EMBL;Acc:AEE83649.1]
CUFF.7869.1	AT4G08510	.	Col-0	upf3-1	13259	UP	3	uncharacterized protein [Source:EMBL;Acc:AEE82652.1]
CUFF.361.6	AT1G08030	TPST	Col-0	upf1-5	13250.9	DOWN	3.42	protein-tyrosine sulfotransferase [Source:EMBL;Acc:AEE28230.1]
AT3G13710.1	AT3G13710	PRA1.F4	upf1-5	NMD2	13239	UP	2.09	PRA1 family protein F4 [Source:EMBL;Acc:AEE75402.1]
CUFF.10933.3	AT5G40390	SIP1	Col-0	upf1-5	13228.1	UP	5.51	putative galactinol--sucrose galactosyltransferase 5 [Source:EMBL;Acc:AED94542.1]
CUFF.246.3	AT1G05940	CAT9	upf1-5	NMD2	13222.1	DOWN	16.99	cationic amino acid transporter 9 [Source:EMBL;Acc:AEE27921.1]
AT2G24600.3	AT2G24600	.	Col-0	upf3-1	13220.3	DOWN	0.99	ankyrin repeat-containing protein [Source:EMBL;Acc:AEC07600.1]
CUFF.1720.13	AT1G45248	.	upf3-1	NMD2	13214.3	UP	1.61	Nucleolar histone methyltransferase-related protein [Source:EMBL;Acc:AEE32108.1]
AT1G53770.2	AT1G53770	.	upf3-1	NMD2	13212.7	UP	0.91	peptide-O-fucosyltransferase [Source:EMBL;Acc:AEE32996.1]
CUFF.7897.3	AT4G09340	.	Col-0	upf1-5	13203.2	UP	4.38	SPla/RYanodine receptor (SPRY) domain-containing protein [Source:EMBL;Acc:AEE82743.1]
CUFF.94.1	AT1G03180	.	Col-0	NMD2	13201.6	UP	2.98	uncharacterized protein [Source:EMBL;Acc:AEE27541.1]
CUFF.2444.1	AT1G64480	CBL8	Col-0	NMD2	13198.8	UP	2.04	calcineurin B-like protein 8 [Source:EMBL;Acc:AEE34245.1]
CUFF.7210.1	AT3G56570	.	upf3-1	NMD2	13183.3	DOWN	0.87	SET domain-containing protein [Source:EMBL;Acc:AEE79536.1]
CUFF.10832.4	AT5G37530	.	upf1-5	NMD2	13182.7	DOWN	1.18	Rossmann-fold NAD(P)-binding domain-containing protein [Source:EMBL;Acc:AED94203.1]
CUFF.5495.2	AT3G07340	BHLH62	Col-0	upf1-5	13173.1	UP	1.72	transcription factor bHLH62 [Source:EMBL;Acc:AEE74530.1]
CUFF.4153.2	AT2G28880	emb1997	upf1-5	upf3-1	13170.2	UP	4.07	para-aminobenzoate synthetase [Source:EMBL;Acc:AEC08184.1]
CUFF.7455.2	AT3G61480	.	upf3-1	NMD2	13154.1	UP	2.2	Quinoprotein amine dehydrogenase, beta chain-like; RIC1-like guanyl-nucleotide exchange factor [Source:EMBL;Acc:AEE80210.1]
CUFF.9439.2	AT5G01400	ESP4	upf1-5	upf3-1	13145.7	UP	8.09	symplekin [Source:EMBL;Acc:AED90339.1]
CUFF.7624.2	AT4G01130	.	Col-0	upf1-5	13144.2	UP	3.39	GDSL esterase/lipase [Source:EMBL;Acc:AEE81985.1]
AT4G35070.2	AT4G35070	.	Col-0	upf3-1	13132.6	DOWN	0.48	SBP (S-ribonuclease binding protein) family protein [Source:EMBL;Acc:AEE86458.1]
CUFF.454.2	AT1G09490	.	Col-0	NMD2	13128	DOWN	5.6	Rossmann-fold NAD(P)-binding domain-containing protein [Source:EMBL;Acc:AEE28451.1]
CUFF.5831.1	AT3G14460	.	upf1-5	NMD2	13124.8	UP	0.56	LRR and NB-ARC domain-containing disease resistance protein [Source:EMBL;Acc:AEE75529.1]
CUFF.10035.4	AT5G13680	ELO2	upf1-5	NMD2	13124.2	UP	3.76	elongator complex protein 1 [Source:EMBL;Acc:AED91927.1]
AT1G51890.2	AT1G51890	.	Col-0	upf1-5	13119	DOWN	1.03	putative leucine-rich repeat protein kinase [Source:EMBL;Acc:AEE32729.1]
CUFF.11374.3	AT5G49340	TBL4	Col-0	NMD2	13113.8	UP	1.46	protein trichome birefringence-like 4 [Source:EMBL;Acc:AED95799.1]
CUFF.892.4	AT1G17970	.	Col-0	NMD2	13104.6	UP	2.58	RING/U-box domain-containing protein [Source:EMBL;Acc:AEE29657.1]
AT1G14070.1	AT1G14070	FUT7	Col-0	upf1-5	13103.6	UP	3.72	fucosyltransferase 7 [Source:EMBL;Acc:AEE29104.1]
TCONS_00024135	XLOC_011382	AT2G12190	upf3-1	NMD2	13098.5	DOWN	0.43
TCONS_00045905	XLOC_021968	PCMP-E40	upf1-5	upf3-1	13094.1	DOWN	1.29
CUFF.1688.1	AT1G44180	.	upf1-5	NMD2	13093.7	UP	2.41	aminoacylase [Source:EMBL;Acc:AEE32028.1]
CUFF.11492.2	AT5G51790	BHLH120	upf1-5	upf3-1	13090.2	UP	4.63	transcription factor bHLH120 [Source:EMBL;Acc:AED96126.1]
AT5G55250.1	AT5G55250	IAMT1	upf1-5	NMD2	13084.4	UP	0.89	IAA carboxylmethyltransferase 1 [Source:EMBL;Acc:AED96606.1]
AT5G28910.2	AT5G28910	.	upf1-5	NMD2	13077.7	UP	1.18	uncharacterized protein [Source:EMBL;Acc:AED93849.1]
CUFF.10412.2	AT5G20930	TSL	Col-0	upf3-1	13069.8	DOWN	1.22	serine/threonine-protein kinase TOUSLED [Source:EMBL;Acc:AED92907.1]
CUFF.10579.3	AT5G24810	.	Col-0	NMD2	13062.7	UP	6.24	ABC1 family protein [Source:EMBL;Acc:AED93365.1]
CUFF.8230.2	AT4G15850	ATRH1	upf1-5	NMD2	13054.1	UP	2.33	RNA helicase 1 [Source:EMBL;Acc:AEE83659.1]
CUFF.3539.2	AT2G14620	XTH10	Col-0	NMD2	13048.1	UP	1.65	xyloglucan:xyloglucosyl transferase [Source:EMBL;Acc:AEC06315.1]
CUFF.11414.2	AT5G49990	NAT5	Col-0	upf1-5	13038.6	UP	2.85	nucleobase-ascorbate transporter 5 [Source:EMBL;Acc:AED95881.1]
CUFF.1573.2	AT1G33930	.	Col-0	NMD2	13035.2	DOWN	2.03	putative avirulence-responsive protein [Source:EMBL;Acc:AEE31642.1]
AT1G16110.1	AT1G16110	WAKL6	upf3-1	NMD2	13012.1	UP	3.6	wall associated kinase-like 6 [Source:EMBL;Acc:AEE29410.1]
CUFF.7582.7	AT4G00520	.	Col-0	upf3-1	12996.3	UP	3.89	acyl-CoA thioesterase family protein [Source:EMBL;Acc:AEE81893.1]
AT5G23720.3	AT5G23720	PHS1	upf1-5	NMD2	12989.4	DOWN	5.39	dual specificity protein phosphatase family protein [Source:EMBL;Acc:AED93203.1]
CUFF.9966.2	AT5G11960	.	upf1-5	NMD2	12973.4	UP	7.77	uncharacterized protein [Source:EMBL;Acc:AED91745.1]
CUFF.8369.1	AT4G18600	WAVE5	Col-0	NMD2	12962.1	DOWN	2.38	scar-like domain-containing protein WAVE 5 [Source:EMBL;Acc:AEE84067.1]
AT5G64450.1	AT5G64450	.	upf1-5	NMD2	12947.3	UP	0.78	uncharacterized protein [Source:EMBL;Acc:AED97894.1]
CUFF.6653.2	AT3G44740	.	upf3-1	NMD2	12941.1	UP	4.98	ATP binding / aminoacyl-tRNA ligase/ glycine-tRNA ligase/ nucleotide binding protein [Source:EMBL;Acc:AEE77943.1]
CUFF.8660.2	AT4G24840	.	Col-0	upf3-1	12941.1	UP	4.77	uncharacterized protein [Source:EMBL;Acc:AEE84970.1]
AT1G35350.1	AT1G35350	PHO1-H8	upf3-1	NMD2	12940.3	UP	1.82	phosphate transporter PHO1-8 [Source:EMBL;Acc:AEE31785.1]
CUFF.9623.2	AT5G04980	.	Col-0	upf1-5	12932.7	UP	1.16	endonuclease/exonuclease/phosphatase domain-containing protein [Source:EMBL;Acc:AED90811.1]
CUFF.12195.2	AT5G66630	DAR5	upf3-1	NMD2	12915.3	UP	0.88	DA1-related protein 5 [Source:EMBL;Acc:AED98241.1]
CUFF.3669.3	AT2G18196	.	upf1-5	NMD2	12908.5	UP	1.56	heavy-metal-associated domain-containing protein [Source:EMBL;Acc:AEC06738.1]
CUFF.9272.2	AT4G36920	AP2	upf1-5	upf3-1	12907.5	DOWN	3.24	Floral homeotic protein APETALA 2 [Source:EMBL;Acc:AEE86718.1]
CUFF.1542.2	AT1G33250	.	upf1-5	NMD2	12905.3	UP	2.62	fringe-related protein [Source:EMBL;Acc:AEE31574.1]
AT5G66400.1	AT5G66400	RAB18	upf3-1	NMD2	12904.7	UP	5	dehydrin Rab18 [Source:EMBL;Acc:AED98208.1]
CUFF.5259.3	AT3G03060	.	Col-0	NMD2	12886.9	DOWN	1.55	P-loop containing nucleoside triphosphate hydrolase-like protein [Source:EMBL;Acc:AEE73897.1]
AT4G22110.2	AT4G22110	.	upf1-5	upf3-1	12879.8	DOWN	1.66	alcohol dehydrogenase-like 5 [Source:EMBL;Acc:AEE84552.1]
AT5G35914.1	AT5G35914	.	Col-0	upf1-5	12879.3	DOWN	0.56	transposable element gene.[Source:TAIR;Acc:AT5G35914]
CUFF.11792.3	AT5G58450	.	Col-0	NMD2	12869.1	UP	3.98	tetratricopeptide repeat-containing protein [Source:EMBL;Acc:AED97054.1]
AT1G10990.1	AT1G10990	.	upf1-5	upf3-1	12865.1	DOWN	6.63	uncharacterized protein [Source:EMBL;Acc:AEE28673.1]
AT1G50260.2	AT1G50260	NTMC2T5.1	Col-0	NMD2	12842.6	DOWN	2.94	N-terminal-transmembrane-C2 domain type 5.1 protein [Source:EMBL;Acc:AEE32529.1]
TCONS_00061438	XLOC_029176	AT5G14690	upf1-5	NMD2	12837.2	UP	1.26
TCONS_00006903	XLOC_003251	BLT	Col-0	upf1-5	12816.4	UP	6.99
CUFF.9946.2	AT5G11510	MYB3R-4	Col-0	upf1-5	12815.9	UP	1.06	myb domain protein 3r-4 [Source:EMBL;Acc:AED91690.1]
AT1G62860.1	AT1G62860	.	Col-0	upf1-5	12813.6	UP	0.63	pseudogene.[Source:TAIR;Acc:AT1G62860]
CUFF.12183.2	AT5G66470	.	upf1-5	upf3-1	12789.2	DOWN	4.25	GTP-binding protein Era [Source:EMBL;Acc:AED98218.1]
AT3G06770.1	AT3G06770	.	Col-0	NMD2	12788.4	DOWN	4.72	polygalacturonase-like protein [Source:EMBL;Acc:AEE74455.1]
AT2G45500.2	AT2G45500	.	upf3-1	NMD2	12785.7	UP	9.92	AAA-type ATPase-like protein [Source:EMBL;Acc:AEC10562.1]
CUFF.11008.2	AT5G42010	.	Col-0	NMD2	12756.8	UP	2.18	transducin/WD40 domain-containing protein [Source:EMBL;Acc:AED94754.1]
CUFF.6638.3	AT3G44370	ALB3L3	Col-0	NMD2	12755.8	UP	2.64	membrane insertion protein and OxaA/YidC with tetratricopeptide repeat domain-containing protein [Source:EMBL;Acc:AEE77897.1]
CUFF.8676.4	AT4G25120	SRS2	upf1-5	NMD2	12751.7	UP	0.77	P-loop containing nucleoside triphosphate hydrolase-like protein [Source:EMBL;Acc:AEE85014.1]
CUFF.4476.3	AT2G35530	bZIP16	Col-0	upf3-1	12747	UP	4.68	basic region/leucine zipper transcription factor 16 [Source:EMBL;Acc:AEC09118.1]
CUFF.10989.1	AT5G41580	.	Col-0	upf3-1	12746.9	DOWN	0.88	RING/U-box domain-containing protein [Source:EMBL;Acc:AED94694.1]
CUFF.3113.5	AT1G78260	.	Col-0	upf3-1	12741.1	UP	1.79	RNA recognition motif-containing protein [Source:EMBL;Acc:AEE36088.1]
AT3G47040.1	AT3G47040	.	upf3-1	NMD2	12739.4	UP	0.77	Glycosyl hydrolase family protein [Source:EMBL;Acc:AEE78236.1]
CUFF.3567.4	AT2G15860	.	Col-0	upf3-1	12738.3	UP	4.32	uncharacterized protein [Source:EMBL;Acc:AEC06442.1]
AT3G54530.2	AT3G54530	.	upf3-1	NMD2	12736.5	UP	2.42	uncharacterized protein [Source:EMBL;Acc:AEE79246.1]
CUFF.10451.4	AT5G22300	NIT4	Col-0	upf3-1	12736.4	DOWN	2.63	bifunctional nitrilase/nitrile hydratase NIT4 [Source:EMBL;Acc:AED93008.1]
CUFF.2949.1	AT1G75010	ARC3	upf3-1	NMD2	12730.7	UP	2.63	GTP binding protein [Source:EMBL;Acc:AEE35661.1]
CUFF.4952.1	AT2G44190	EDE1	upf1-5	upf3-1	12722.5	DOWN	0.49	uncharacterized protein [Source:EMBL;Acc:AEC10387.1]
AT3G47050.1	AT3G47050	.	Col-0	NMD2	12717.5	UP	0.48	beta-glucosidase [Source:EMBL;Acc:AEE78238.1]
CUFF.476.6	AT1G09980	.	Col-0	upf1-5	12705.6	UP	3.96	Putative serine esterase family protein [Source:EMBL;Acc:AEE28524.1]
CUFF.10684.1	AT5G27680	RECQSIM	upf1-5	upf3-1	12703.8	UP	1.09	RECQ helicase SIM [Source:EMBL;Acc:AED93714.1]
CUFF.11384.1	AT5G49530	.	Col-0	upf3-1	12699.9	UP	2.25	SIN-like protein [Source:EMBL;Acc:AED95826.1]
AT4G23200.1	AT4G23200	CRK12	Col-0	NMD2	12691.1	UP	0.63	putative cysteine-rich receptor-like protein kinase 12 [Source:EMBL;Acc:AEE84721.1]
CUFF.9293.1	AT4G37432	.	upf1-5	upf3-1	12685.7	UP	3.29	other RNA.[Source:TAIR;Acc:AT4G37432]
TCONS_00038129	XLOC_018018	AT3G26134	upf3-1	NMD2	12679.5	UP	1.71
CUFF.2335.3	AT1G62250	.	Col-0	upf3-1	12672.7	UP	8.08	uncharacterized protein [Source:EMBL;Acc:AEE33940.1]
AT5G15270.1	AT5G15270	.	upf1-5	upf3-1	12665.4	DOWN	7.54	RNA-binding KH domain-containing protein [Source:EMBL;Acc:AED92142.1]
CUFF.6127.1	AT3G20200	.	Col-0	upf3-1	12664.1	DOWN	1.39	Protein kinase protein with adenine nucleotide alpha hydrolases-like domain [Source:EMBL;Acc:AEE76346.1]
CUFF.10204.1	AT5G16780	DOT2	upf3-1	NMD2	12663.6	UP	7.21	U4/U6.U5 tri-snRNP-associated protein 1 [Source:EMBL;Acc:AED92337.1]
AT4G22720.2	AT4G22720	.	Col-0	upf1-5	12654.1	UP	4.05	glycoprotease M22 family protein [Source:EMBL;Acc:AEE84644.1]
CUFF.7978.1	AT4G11200	.	Col-0	upf3-1	12652.2	DOWN	0.51	transposable element gene.[Source:TAIR;Acc:AT4G11200]
CUFF.9950.2	AT5G11610	.	Col-0	upf3-1	12649.6	DOWN	2.04	Exostosin family protein [Source:EMBL;Acc:AED91701.1]
CUFF.8468.1	AT4G20940	.	upf1-5	NMD2	12640.8	UP	1.64	leucine-rich receptor-like protein kinase [Source:EMBL;Acc:AEE84378.1]
AT3G61280.2	AT3G61280	.	Col-0	upf1-5	12640.2	UP	0.32	uncharacterized protein [Source:EMBL;Acc:AEE80183.1]
CUFF.11699.2	AT5G56290	PEX5	upf1-5	NMD2	12638.7	UP	3.99	peroxin 5 [Source:EMBL;Acc:AED96745.1]
CUFF.3124.7	AT1G78560	BASS1	Col-0	upf1-5	12634.5	UP	13.83	Sodium bile acid symporter-like protein [Source:EMBL;Acc:AEE36121.1]
CUFF.911.1	AT1G18340	.	upf1-5	upf3-1	12628.6	DOWN	1.33	transcription initiation factor TFIIH subunit H3 [Source:EMBL;Acc:AEE29705.1]
CUFF.544.2	AT1G11410	.	upf1-5	NMD2	12608.1	DOWN	2.5	putative S-locus lectin protein kinase [Source:EMBL;Acc:AEE28733.1]
CUFF.3335.3	AT2G02780	.	Col-0	upf1-5	12601.6	UP	2.78	leucine-rich repeat protein kinase-like protein [Source:EMBL;Acc:AEC05623.1]
AT2G35550.4	AT2G35550	BPC7	Col-0	NMD2	12599.5	UP	0.69	basic pentacysteine 7 [Source:EMBL;Acc:AEC09123.1]
CUFF.11514.2	AT5G52270	.	upf1-5	NMD2	12595.7	UP	0.6	vesicle transport protein SEC22 [Source:EMBL;Acc:AED96194.1]
CUFF.811.3	AT1G16680	.	Col-0	upf3-1	12579.1	UP	7.1	puttaive S-locus protein 5 [Source:EMBL;Acc:AEE29482.1]
CUFF.2029.3	AT1G53710	.	upf3-1	NMD2	12573	UP	2.63	hydrolase/ protein serine/threonine phosphatase [Source:EMBL;Acc:AEE32988.1]
AT5G03406.1	AT5G03406	.	upf1-5	upf3-1	12571.1	DOWN	5.32	ATP binding / aminoacyl-tRNA ligase/ histidine-tRNA ligase/ nucleotide binding protein [Source:EMBL;Acc:AED90598.1]
AT4G32970.1	AT4G32970	.	upf3-1	NMD2	12570.7	UP	2.62	uncharacterized protein [Source:EMBL;Acc:AEE86153.1]
CUFF.10675.2	AT5G27520	PNC2	upf1-5	NMD2	12569.2	UP	4.96	peroxisomal adenine nucleotide carrier 2 [Source:EMBL;Acc:AED93696.1]
CUFF.7820.2	AT4G05120	ENT3	upf3-1	NMD2	12562	UP	4.51	major facilitator family protein [Source:EMBL;Acc:AEE82481.1]
CUFF.2878.2	AT1G73700	.	upf1-5	upf3-1	12559.5	DOWN	1.09	mate efflux-like protein [Source:EMBL;Acc:AEE35499.1]
CUFF.7015.2	AT3G52840	BGAL2	upf1-5	NMD2	12549.8	DOWN	5.23	beta-galactosidase 2 [Source:EMBL;Acc:AEE78999.1]
CUFF.10412.4	AT5G20930	TSL	Col-0	upf1-5	12540.9	UP	0.98	serine/threonine-protein kinase TOUSLED [Source:EMBL;Acc:AED92907.1]
CUFF.121.4	AT1G03650	.	Col-0	NMD2	12539.6	UP	5.79	Acyl-CoA N-acyltransferases-like protein [Source:EMBL;Acc:AEE27593.1]
CUFF.11028.1	AT5G42360	.	upf1-5	upf3-1	12529.2	UP	1.51	F-box/kelch-repeat protein [Source:EMBL;Acc:AED94800.1]
CUFF.1526.2	AT1G32750	HAF01	Col-0	NMD2	12517.3	UP	1.89	transcription initiation factor TFIID subunit 1-A [Source:EMBL;Acc:AEE31524.1]
CUFF.6879.3	AT3G49840	.	upf3-1	NMD2	12516.6	UP	1.18	uncharacterized protein [Source:EMBL;Acc:AEE78596.1]
AT1G13400.1	AT1G13400	NUB	upf1-5	upf3-1	12515.5	UP	1.58	C2H2 and C2HC zinc finger protein [Source:EMBL;Acc:AEE29012.1]
CUFF.6154.2	AT3G20780	ATTOP6B	Col-0	upf3-1	12514.1	DOWN	0.97	DNA topoisomerase 6 subunit B [Source:EMBL;Acc:AEE76422.1]
AT4G22340.2	AT4G22340	CDS2	upf1-5	NMD2	12507.2	DOWN	3.74	cytidinediphosphate diacylglycerol synthase 2 [Source:EMBL;Acc:AEE84596.1]
CUFF.11512.2	AT5G52230	MBD13	upf1-5	NMD2	12492.4	UP	2.51	methyl-CPG-binding domain protein 13 [Source:EMBL;Acc:AED96189.1]
AT3G47050.2	AT3G47050	.	upf1-5	NMD2	12479.1	DOWN	0.12	beta-glucosidase [Source:EMBL;Acc:AEE78238.1]
CUFF.848.1	AT1G17270	.	Col-0	upf1-5	12473.9	UP	0.74	peptide-O-fucosyltransferase [Source:EMBL;Acc:AEE29566.1]
AT1G19330.3	AT1G19330	.	Col-0	upf3-1	12463.5	DOWN	2.47	uncharacterized protein [Source:EMBL;Acc:AEE29832.1]
CUFF.1883.2	AT1G50410	.	Col-0	upf1-5	12457.6	UP	9.99	SNF2 and helicase domain-containing protein [Source:EMBL;Acc:AEE32545.1]
CUFF.1689.2	AT1G44350	ILL6	Col-0	NMD2	12449.9	DOWN	2.07	IAA-amino acid hydrolase ILR1-like 6 [Source:EMBL;Acc:AEE32032.1]
CUFF.7210.1	AT3G56570	.	upf1-5	NMD2	12440.4	DOWN	0.82	SET domain-containing protein [Source:EMBL;Acc:AEE79536.1]
CUFF.1985.2	AT1G52630	.	Col-0	upf3-1	12425.6	UP	0.86	O-fucosyltransferase family protein [Source:EMBL;Acc:AEE32832.1]
CUFF.8180.2	AT4G14930	.	upf1-5	upf3-1	12423.3	UP	2.45	5'-nucleotidase [Source:EMBL;Acc:AEE83524.1]
CUFF.5327.1	AT3G04480	.	upf1-5	upf3-1	12409.2	UP	1.8	endoribonuclease [Source:EMBL;Acc:AEE74087.1]
AT3G63440.1	AT3G63440	ATCKX6	Col-0	NMD2	12393.6	DOWN	2.81	cytokinin oxidase/dehydrogenase 6 [Source:EMBL;Acc:AEE80482.1]
CUFF.11641.3	AT5G55040	.	Col-0	upf1-5	12381.2	UP	4.2	DNA-binding bromodomain-containing protein [Source:EMBL;Acc:AED96572.1]
AT1G15200.3	AT1G15200	.	Col-0	NMD2	12378.1	UP	5.04	protein-protein interaction regulator family protein [Source:EMBL;Acc:AEE29283.1]
CUFF.6486.1	AT3G28070	.	Col-0	upf1-5	12376.7	UP	2.22	nodulin MtN21 /EamA-like transporter family protein [Source:EMBL;Acc:AEE77398.1]
CUFF.9666.1	AT5G05850	PIRL1	Col-0	upf3-1	12376.5	UP	0.52	plant intracellular ras group-related LRR 1 [Source:EMBL;Acc:AED90932.1]
AT2G17442.5	AT2G17442	.	Col-0	upf1-5	12374.2	UP	2.54	uncharacterized protein [Source:EMBL;Acc:AEC06627.1]
CUFF.2949.1	AT1G75010	ARC3	upf1-5	NMD2	12370.2	UP	2.63	GTP binding protein [Source:EMBL;Acc:AEE35661.1]
CUFF.7426.2	AT3G61030	.	upf1-5	upf3-1	12355.5	UP	3.61	Calcium-dependent lipid-binding (CaLB domain) family protein [Source:EMBL;Acc:AEE80140.1]
CUFF.723.4	AT1G14970	.	Col-0	upf1-5	12353.5	DOWN	3.08	O-fucosyltransferase family protein [Source:EMBL;Acc:AEE29248.1]
AT4G39140.5	AT4G39140	.	upf1-5	upf3-1	12348	DOWN	3.69	RING/U-box domain-containing protein [Source:EMBL;Acc:AEE87026.1]
CUFF.11352.3	AT5G48775	.	Col-0	NMD2	12342	UP	2.56	(AT5G48775) otherRNA [Source:RefSeq DNA;Acc:NR_023233]
AT5G09740.2	AT5G09740	HAM2	Col-0	upf1-5	12340.2	DOWN	2.01	MYST-like histone acetyltransferase 2 [Source:EMBL;Acc:AED91440.1]
CUFF.8691.3	AT4G25450	ATNAP8	upf3-1	NMD2	12335.4	DOWN	2.97	ABC transporter B family member 28 [Source:EMBL;Acc:AEE85062.1]
CUFF.970.5	AT1G19485	.	Col-0	NMD2	12326.4	DOWN	1.81	transducin/WD-40 repeat-containing protein [Source:EMBL;Acc:AEE29859.1]
CUFF.2079.4	AT1G54770	.	Col-0	upf1-5	12323.1	DOWN	2.31	Fcf2 pre-rRNA processing protein [Source:EMBL;Acc:AEE33144.1]
TCONS_00043467	XLOC_020911	AtRLP49	upf1-5	NMD2	12308.2	UP	0.36
AT3G59080.2	AT3G59080	.	Col-0	upf3-1	12307.9	UP	2.52	aspartyl protease family protein [Source:EMBL;Acc:AEE79874.1]
CUFF.6823.4	AT3G48830	.	Col-0	upf1-5	12293.4	UP	2.32	polynucleotide adenylyltransferase domain and RNA recognition motif-containing protein [Source:EMBL;Acc:AEE78461.1]
CUFF.5219.2	AT3G02420	.	Col-0	upf1-5	12282.7	UP	7.96	uncharacterized protein [Source:EMBL;Acc:AEE73806.1]
CUFF.12029.2	AT5G63700	.	Col-0	upf1-5	12282.3	DOWN	2.11	zinc ion binding / DNA binding protein [Source:EMBL;Acc:AED97787.1]
AT2G03360.1	AT2G03360	.	Col-0	NMD2	12271.2	UP	1.88	Glycosyltransferase family 61 protein [Source:EMBL;Acc:AEC05692.1]
CUFF.7626.2	AT4G01210	.	Col-0	NMD2	12270.9	UP	2.41	glycosyl transferase family 1 protein [Source:EMBL;Acc:AEE81994.1]
CUFF.7726.3	AT4G02900	.	upf1-5	upf3-1	12266.5	UP	2.92	ERD (early-responsive to dehydration stress) family protein [Source:EMBL;Acc:AEE82248.1]
CUFF.8798.3	AT4G27610	.	Col-0	upf3-1	12262.7	UP	7.74	uncharacterized protein [Source:EMBL;Acc:AEE85367.1]
CUFF.9574.1	AT5G04070	.	Col-0	upf3-1	12261	UP	1.09	Rossmann-fold NAD(P)-binding domain-containing protein [Source:EMBL;Acc:AED90693.1]
AT3G28370.1	AT3G28370	.	Col-0	upf3-1	12250.5	DOWN	1.25	uncharacterized protein [Source:EMBL;Acc:AEE77438.1]
AT5G22220.3	AT5G22220	E2F1	upf1-5	upf3-1	12232.2	UP	1.81	E2F transcription factor 1 [Source:EMBL;Acc:AED92999.1]
CUFF.2541.1	AT1G66660	.	upf1-5	upf3-1	12220.6	DOWN	1.7	E3 ubiquitin-protein ligase SINA-like 5 [Source:EMBL;Acc:AEE34541.1]
CUFF.1687.2	AT1G44120	.	Col-0	upf3-1	12209.6	DOWN	1.66	armadillo/beta-catenin-like repeat and C2 calcium/lipid-binding domain-containing protein [Source:EMBL;Acc:AEE32022.1]
CUFF.10416.5	AT5G20990	B73	Col-0	upf1-5	12205.1	DOWN	3.79	Molybdopterin adenylyltransferase [Source:EMBL;Acc:AED92917.1]
AT2G46200.2	AT2G46200	.	Col-0	upf1-5	12192.2	UP	1.67	uncharacterized protein [Source:EMBL;Acc:AEC10656.1]
TCONS_00033011	XLOC_015737	AT3G46950	Col-0	NMD2	12183	UP	4.55
CUFF.2312.3	AT1G61660	BHLH112	Col-0	upf3-1	12170	UP	7.16	transcription factor bHLH112 [Source:EMBL;Acc:AEE33868.1]
CUFF.249.2	AT1G06010	.	upf3-1	NMD2	12169.1	UP	5.95	uncharacterized protein [Source:EMBL;Acc:AEE27929.1]
CUFF.8417.2	AT4G19520	.	upf1-5	upf3-1	12167.9	UP	1.19	TIR-NBS-LRR class disease resistance protein [Source:EMBL;Acc:AEE84194.1]
AT5G08480.2	AT5G08480	.	upf1-5	upf3-1	12167.6	DOWN	0.36	VQ motif-containing protein [Source:EMBL;Acc:AED91308.1]
CUFF.3814.3	AT2G21590	APL4	Col-0	NMD2	12158.1	DOWN	1.27	putative glucose-1-phosphate adenylyltransferase large subunit [Source:EMBL;Acc:AEC07200.1]
CUFF.8415.1	AT4G19500	.	Col-0	upf1-5	12154.3	DOWN	2.58	P-loop NTPase and Toll/interleukin-1 receptor (TIR) homology domain protein [Source:EMBL;Acc:AEE84191.1]
CUFF.5736.4	AT3G12810	PIE1	Col-0	upf3-1	12146.9	DOWN	3.96	helicase SWR1 [Source:EMBL;Acc:AEE75248.1]
CUFF.2885.1	AT1G73805	.	upf1-5	NMD2	12144.8	DOWN	1.93	calmodulin binding protein-like protein [Source:EMBL;Acc:AEE35510.1]
CUFF.2134.3	AT1G55940	CYP708A1	upf1-5	NMD2	12143.2	UP	0.54	cytochrome P450, family 708, subfamily A, polypeptide 1 [Source:EMBL;Acc:AEE33323.1]
CUFF.2565.8	AT1G67140	SWEETIE	Col-0	upf3-1	12139.3	DOWN	2.08	HEAT repeat-containing protein [Source:EMBL;Acc:AEE34601.1]
CUFF.3560.2	AT2G15530	.	Col-0	upf1-5	12133.4	DOWN	2.09	RING/U-box domain-containing protein [Source:EMBL;Acc:AEC06413.1]
CUFF.9863.3	AT5G10110	.	Col-0	NMD2	12125.9	UP	1.76	uncharacterized protein [Source:EMBL;Acc:AED91495.1]
CUFF.1313.3	AT1G28320	DEG15	upf3-1	NMD2	12124.5	DOWN	5.66	protease DEG15 [Source:EMBL;Acc:AEE30952.1]
AT5G26920.2	AT5G26920	CBP60G	upf3-1	NMD2	12116.2	UP	0.7	Cam-binding protein 60-like G [Source:EMBL;Acc:AED93627.1]
CUFF.8654.3	AT4G24740	AFC2	Col-0	upf3-1	12112.7	UP	11.29	serine/threonine-protein kinase AFC2 [Source:EMBL;Acc:AEE84950.1]
TCONS_00033011	XLOC_015737	AT3G46950	Col-0	upf3-1	12108.5	UP	4.52
CUFF.2838.2	AT1G72940	.	upf1-5	NMD2	12107.6	DOWN	1.88	Toll-Interleukin-Resistance domain-containing protein [Source:EMBL;Acc:AEE35394.1]
CUFF.1723.2	AT1G45332	.	upf1-5	upf3-1	12103.3	UP	7.75	Elongation factor G [Source:EMBL;Acc:AEE32115.1]
CUFF.4283.7	AT2G31580	THG1	Col-0	upf3-1	12094.9	UP	10.11	tRNAHis guanylyltransferase [Source:EMBL;Acc:AEC08563.1]
CUFF.6148.2	AT3G20560	ATPDIL5-3	Col-0	upf1-5	12092.5	UP	2.41	protein PDI-like 5-3 [Source:EMBL;Acc:AEE76398.1]
AT3G10770.2	AT3G10770	.	Col-0	upf3-1	12075.1	DOWN	9.76	Single-stranded nucleic acid binding R3H protein [Source:EMBL;Acc:AEE74952.1]
CUFF.8345.2	AT4G18030	.	upf1-5	NMD2	12036.4	DOWN	13.55	putative methyltransferase PMT14 [Source:EMBL;Acc:AEE83986.1]
CUFF.2615.3	AT1G68100	IAR1	Col-0	upf1-5	12029	DOWN	2.29	IAA-alanine resistance protein 1 [Source:EMBL;Acc:AEE34749.1]
CUFF.4300.3	AT2G31870	TEJ	upf1-5	NMD2	12017.3	DOWN	2.45	Poly(ADP-ribose) glycohydrolase 1 [Source:EMBL;Acc:AEC08597.1]
AT5G15510.2	AT5G15510	.	Col-0	NMD2	12011.2	DOWN	1	TPX2 (targeting protein for Xklp2) family protein [Source:EMBL;Acc:AED92171.1]
CUFF.454.2	AT1G09490	.	upf1-5	NMD2	12006.8	DOWN	5.12	Rossmann-fold NAD(P)-binding domain-containing protein [Source:EMBL;Acc:AEE28451.1]
CUFF.170.6	AT1G04425	.	Col-0	NMD2	12005.1	UP	3.55	(AT1G04425) otherRNA [Source:RefSeq DNA;Acc:NR_022037]
AT1G48510.1	AT1G48510	.	Col-0	upf1-5	12004.2	UP	0.52	Surfeit locus 1 cytochrome c oxidase biogenesis protein [Source:EMBL;Acc:AEE32306.1]
CUFF.2825.2	AT1G72700	ALA5	upf1-5	NMD2	12003.7	UP	1.17	phospholipid-translocating ATPase [Source:EMBL;Acc:AEE35362.1]
CUFF.8428.2	AT4G19810	.	upf1-5	NMD2	11980.1	UP	3.35	Glycosyl hydrolase family protein with chitinase insertion domain [Source:EMBL;Acc:AEE84228.1]
CUFF.249.2	AT1G06010	.	upf1-5	upf3-1	11978.6	DOWN	5.86	uncharacterized protein [Source:EMBL;Acc:AEE27929.1]
TCONS_00030087	XLOC_014128	RPPL1	Col-0	upf1-5	11978.1	DOWN	0.94
AT4G37670.1	AT4G37670	NAGS2	upf1-5	upf3-1	11957.2	DOWN	1.68	N-acetyl-l-glutamate synthase 2 [Source:EMBL;Acc:AEE86823.1]
CUFF.3611.2	AT2G17030	SKIP23	Col-0	upf3-1	11956.9	UP	9.48	F-box protein SKIP23 [Source:EMBL;Acc:AEC06574.1]
CUFF.12140.4	AT5G65760	.	Col-0	upf3-1	11955.9	DOWN	5.4	Serine carboxypeptidase S28 family protein [Source:EMBL;Acc:AED98102.1]
CUFF.780.1	AT1G16020	.	upf1-5	NMD2	11948.5	DOWN	1.97	uncharacterized protein [Source:EMBL;Acc:AEE29399.1]
CUFF.4746.3	AT2G40520	.	upf1-5	upf3-1	11939.8	UP	2.62	nucleotidyltransferase protein [Source:EMBL;Acc:AEC09843.1]
CUFF.2592.1	AT1G67650	.	Col-0	upf3-1	11908.6	UP	2.27	signal recognition particle subunit SRP72 [Source:EMBL;Acc:AEE34676.1]
AT2G41260.2	AT2G41260	M17	upf3-1	NMD2	11906.6	UP	0.47	glycine-rich protein / late embryogenesis abundant protein (M17) [Source:EMBL;Acc:AEC09954.1]
CUFF.3809.4	AT2G21520	.	Col-0	NMD2	11903.8	DOWN	11.74	sec.4-like phosphatidylinositol transfer protein [Source:EMBL;Acc:AEC07189.1]
CUFF.5018.2	AT2G45540	.	upf3-1	NMD2	11873	UP	4.09	beige-related and WD-40 repeat-containing protein [Source:EMBL;Acc:AEC10568.1]
AT3G29010.1	AT3G29010	.	upf3-1	NMD2	11867.6	DOWN	2.46	biotin/lipoate A/B protein ligase family protein [Source:EMBL;Acc:AEE77520.1]
CUFF.8388.2	AT4G19020	CMT2	Col-0	upf3-1	11854	UP	1.27	chromomethylase 2 [Source:EMBL;Acc:AEE84126.1]
AT3G28370.1	AT3G28370	.	Col-0	NMD2	11848.5	DOWN	1.25	uncharacterized protein [Source:EMBL;Acc:AEE77438.1]
CUFF.2586.3	AT1G67550	URE	Col-0	upf1-5	11842.6	UP	0.83	urease [Source:EMBL;Acc:AEE34663.1]
CUFF.6741.1	AT3G47110	.	Col-0	upf1-5	11834.5	DOWN	0.49	leucine-rich repeat protein kinase-like protein [Source:EMBL;Acc:AEE78244.1]
CUFF.9577.3	AT5G04110	GYRB3	upf1-5	NMD2	11832	DOWN	1.63	DNA gyrase B3 [Source:EMBL;Acc:AED90699.1]
CUFF.468.2	AT1G09810	ECT11	Col-0	upf3-1	11828.1	UP	2.56	evolutionarily conserved C-terminal region 11 protein [Source:EMBL;Acc:AEE28496.1]
CUFF.7758.1	AT4G03470	.	Col-0	upf3-1	11827.1	UP	0.7	ankyrin repeat-containing protein [Source:EMBL;Acc:AEE82325.1]
AT4G22340.2	AT4G22340	CDS2	upf3-1	NMD2	11817.5	DOWN	3.53	cytidinediphosphate diacylglycerol synthase 2 [Source:EMBL;Acc:AEE84596.1]
TCONS_00038129	XLOC_018018	AT3G26134	Col-0	upf3-1	11798.9	DOWN	1.59
CUFF.7634.4	AT4G01390	.	Col-0	upf3-1	11795.2	UP	5.42	TRAF-like family protein [Source:EMBL;Acc:AEE82018.1]
CUFF.3560.2	AT2G15530	.	upf1-5	NMD2	11791.3	UP	2.03	RING/U-box domain-containing protein [Source:EMBL;Acc:AEC06413.1]
CUFF.6265.2	AT3G23510	.	upf1-5	NMD2	11788.3	DOWN	0.67	Cyclopropane-fatty-acyl-phospholipid synthase [Source:EMBL;Acc:AEE76772.1]
CUFF.6650.4	AT3G44680	HDA9	upf3-1	NMD2	11788	UP	3.41	histone deacetylase 9 [Source:EMBL;Acc:AEE77930.1]
CUFF.9425.1	AT5G01180	PTR5	Col-0	NMD2	11777.4	UP	1.1	peptide transporter PTR5 [Source:EMBL;Acc:AED90307.1]
CUFF.2262.4	AT1G60545	.	upf3-1	NMD2	11772.3	DOWN	1.48	other RNA.[Source:TAIR;Acc:AT1G60545]
CUFF.2825.2	AT1G72700	ALA5	Col-0	upf1-5	11771.8	DOWN	1.14	phospholipid-translocating ATPase [Source:EMBL;Acc:AEE35362.1]
CUFF.4440.7	AT2G34750	.	upf1-5	upf3-1	11768.4	UP	4.59	RNA polymerase I specific transcription initiation factor RRN3 protein [Source:EMBL;Acc:AEC09018.1]
AT1G27840.2	AT1G27840	ATCSA-1	Col-0	upf1-5	11768.1	UP	2.22	transducin/WD-40 repeat-containing protein [Source:EMBL;Acc:AEE30883.1]
AT2G27790.1	AT2G27790	.	Col-0	NMD2	11765.1	UP	1.31	RNA recognition motif-containing protein [Source:EMBL;Acc:AEC08045.1]
CUFF.2168.2	AT1G56630	.	Col-0	NMD2	11756.4	UP	3.26	lipase class 3-like protein [Source:EMBL;Acc:AEE33418.1]
TCONS_00048420	XLOC_023290	AT4G12990	upf3-1	NMD2	11749.4	UP	3.96
CUFF.6948.3	AT3G51620	.	upf1-5	upf3-1	11744.7	DOWN	1.72	NT domain of poly(A) polymerase and terminal uridylyl transferase-containing protein [Source:EMBL;Acc:AEE78813.1]
CUFF.5671.3	AT3G11540	SPY	Col-0	upf3-1	11735.8	DOWN	2.64	putative UDP-N-acetylglucosamine--peptide N-acetylglucosaminyltransferase SPINDLY [Source:EMBL;Acc:AEE75061.1]
CUFF.8610.2	AT4G24020	NLP7	upf3-1	NMD2	11732.5	DOWN	3.27	NIN like protein 7 [Source:EMBL;Acc:AEE84841.1]
AT2G39770.2	AT2G39770	CYT1	upf1-5	upf3-1	11725.6	UP	21.49	mannose-1-phosphate guanylyltransferase [Source:EMBL;Acc:AEC09722.1]
CUFF.4711.4	AT2G39920	.	upf1-5	NMD2	11702.5	UP	2.59	acid phosphatase class IIIB protein [Source:EMBL;Acc:AEC09751.1]
CUFF.12044.3	AT5G64010	.	upf1-5	NMD2	11684.8	DOWN	2.61	uncharacterized protein [Source:EMBL;Acc:AED97829.1]
TCONS_00048002	XLOC_023080	AT4G09432	Col-0	upf3-1	11682.6	UP	2.35
AT5G22608.2	AT5G22608	.	Col-0	NMD2	11679.4	UP	3.67	uncharacterized protein [Source:EMBL;Acc:AED93048.1]
CUFF.55.2	AT1G02340	HFR1	Col-0	NMD2	11675.1	UP	1.54	transcription factor HFR1 [Source:EMBL;Acc:AEE27418.1]
CUFF.2304.7	AT1G61560	MLO6	upf1-5	upf3-1	11674.7	DOWN	2.19	MLO-like protein 6 [Source:EMBL;Acc:AEE33853.1]
CUFF.3396.4	AT2G04560	LPXB	Col-0	upf3-1	11667	UP	4.07	transferase [Source:EMBL;Acc:AEC05847.1]
CUFF.9069.6	AT4G32910	NUP85	Col-0	upf3-1	11665.9	DOWN	3.06	uncharacterized protein [Source:EMBL;Acc:AEE86142.1]
CUFF.4572.1	AT2G37290	.	upf1-5	NMD2	11661.9	UP	0.88	RabGAP/TBC domain-containing protein [Source:EMBL;Acc:AEC09379.1]
CUFF.1416.1	AT1G30400	ATMRP1	upf1-5	NMD2	11654.2	UP	3.37	ABC transporter C family member 1 [Source:EMBL;Acc:AEE31213.1]
CUFF.2925.2	AT1G74490	.	upf1-5	NMD2	11653.2	UP	1.9	protein kinase domain-containing protein [Source:EMBL;Acc:AEE35599.1]
CUFF.1997.2	AT1G53090	SPA4	upf1-5	upf3-1	11645.6	UP	5.45	SPA1-related 4 protein [Source:EMBL;Acc:AEE32889.1]
AT4G32640.1	AT4G32640	.	Col-0	upf1-5	11622.8	DOWN	9.71	sec24-like transport protein [Source:EMBL;Acc:AEE86095.1]
CUFF.9875.3	AT5G10330	EMB2196	upf1-5	upf3-1	11621.7	UP	1.87	Histidinol-phosphate aminotransferase [Source:EMBL;Acc:AED91525.1]
CUFF.12210.3	AT5G66900	.	Col-0	NMD2	11617.6	UP	5.89	CC-NBS-LRR class disease resistance protein [Source:EMBL;Acc:AED98276.1]
CUFF.9828.2	AT5G09420	ATTOC64-V	Col-0	NMD2	11610.6	UP	0.51	translocon at the outer membrane of chloroplasts 64-V [Source:EMBL;Acc:AED91391.1]
CUFF.8269.1	AT4G16620	.	upf1-5	upf3-1	11604.4	UP	5.04	nodulin MtN21 /EamA-like transporter family protein [Source:EMBL;Acc:AEE83777.1]
AT5G03406.1	AT5G03406	.	upf3-1	NMD2	11592.7	UP	4.9	ATP binding / aminoacyl-tRNA ligase/ histidine-tRNA ligase/ nucleotide binding protein [Source:EMBL;Acc:AED90598.1]
CUFF.5294.5	AT3G03773	.	Col-0	NMD2	11585.1	UP	7.95	HSP20-like chaperon-like protein [Source:EMBL;Acc:AEE73986.1]
CUFF.1463.4	AT1G31360	RECQL2	Col-0	upf1-5	11578.4	UP	2.58	ATP-dependent DNA helicase Q-like 2 [Source:EMBL;Acc:AEE31347.1]
AT4G17440.1	AT4G17440	.	upf1-5	upf3-1	11568.1	UP	0.54	uncharacterized protein [Source:EMBL;Acc:AEE83892.1]
CUFF.7416.2	AT3G60860	BIG2	Col-0	upf3-1	11567.5	DOWN	2.37	SEC7-like guanine nucleotide exchange family protein [Source:EMBL;Acc:AEE80118.1]
CUFF.8622.1	AT4G24270	EMB140	Col-0	upf1-5	11558.5	DOWN	2.11	protein embryo defective 140 [Source:EMBL;Acc:AEE84882.1]
TCONS_00033804	XLOC_016105	MEE40	Col-0	upf1-5	11558.5	UP	2.23
CUFF.2825.2	AT1G72700	ALA5	upf1-5	upf3-1	11545.9	UP	1.12	phospholipid-translocating ATPase [Source:EMBL;Acc:AEE35362.1]
CUFF.5625.4	AT3G10540	PDPK2	upf1-5	NMD2	11544.3	DOWN	5.46	3-phosphoinositide-dependent protein kinase [Source:EMBL;Acc:AEE74923.1]
CUFF.4783.7	AT2G41020	.	Col-0	upf1-5	11538	UP	1.1	polyglutamine-binding protein 1 [Source:EMBL;Acc:AEC09916.1]
CUFF.8526.3	AT4G22285	.	upf3-1	NMD2	11524.3	UP	2.04	ubiquitin carboxyl-terminal hydrolase-like protein [Source:EMBL;Acc:AEE84587.1]
CUFF.4283.7	AT2G31580	THG1	Col-0	NMD2	11523.8	UP	9.63	tRNAHis guanylyltransferase [Source:EMBL;Acc:AEC08563.1]
AT1G80100.1	AT1G80100	AHP6	upf1-5	NMD2	11523.3	UP	0.66	histidine-containing phosphotransfer protein 6 [Source:EMBL;Acc:AEE36357.1]
AT1G22830.2	AT1G22830	PCMP-E24	Col-0	NMD2	11516.1	DOWN	0.94	Pentatricopeptide repeat-containing protein [Source:EMBL;Acc:AEE30293.1]
TCONS_00047333	XLOC_022588	STA1	Col-0	NMD2	11513.1	UP	3.7
CUFF.12104.1	AT5G65090	MRH3	upf3-1	NMD2	11503.9	UP	2.66	inositol-1,4,5 triphosphate 5-phosphatase-like protein [Source:EMBL;Acc:AED98001.1]
CUFF.623.2	AT1G12920	ERF1-2	Col-0	upf1-5	11496.4	UP	5.94	peptide chain release factor eRF subunit 1 [Source:EMBL;Acc:AEE28949.1]
TCONS_00046254	XLOC_022082	AT4G34550	upf1-5	upf3-1	11496.4	DOWN	0.75
CUFF.3349.5	AT2G03140	.	upf3-1	NMD2	11490.5	DOWN	1.77	alpha/beta-hydrolases-like protein [Source:EMBL;Acc:AEC05667.1]
CUFF.4501.4	AT2G35880	.	upf1-5	NMD2	11475.9	DOWN	3.58	TPX2 (targeting protein for Xklp2)-like protein [Source:EMBL;Acc:AEC09173.1]
CUFF.4848.6	AT2G42170	.	Col-0	upf1-5	11469.5	UP	2.34	putative actin [Source:EMBL;Acc:AEC10082.1]
CUFF.2215.2	AT1G58410	RXW24L	upf1-5	NMD2	11462.1	UP	2.15	putative disease resistance protein RXW24L [Source:EMBL;Acc:AEE33546.1]
CUFF.3891.1	AT2G23460	XLG1	Col-0	upf3-1	11442.9	UP	6.79	extra-large G-protein 1 [Source:EMBL;Acc:AEC07458.1]
CUFF.7532.3	AT3G63150	MIRO2	Col-0	upf3-1	11442.8	DOWN	3.14	MIRO-related GTP-ase 2 [Source:EMBL;Acc:AEE80441.1]
AT5G49070.1	AT5G49070	KCS21	Col-0	upf3-1	11433.6	UP	0.66	3-ketoacyl-CoA synthase 21 [Source:EMBL;Acc:AED95769.1]
CUFF.4400.10	AT2G33980	atnudt22	upf1-5	NMD2	11431.9	DOWN	2.25	nudix hydrolase 22 [Source:EMBL;Acc:AEC08903.1]
CUFF.4621.2	AT2G38410	.	Col-0	upf1-5	11428.3	DOWN	2.16	VHS and GAT domain-containing protein [Source:EMBL;Acc:AEC09534.1]
CUFF.6234.3	AT3G22760	SOL1	Col-0	upf1-5	11423.8	UP	1.58	Tesmin/TSO1-like CXC domain-containing protein [Source:EMBL;Acc:AEE76674.1]
TCONS_00004210	XLOC_001809	AT1G34300	upf1-5	NMD2	11418.4	UP	1.29
CUFF.1950.1	AT1G51860	.	upf1-5	upf3-1	11417.6	UP	4.43	putative LRR receptor-like serine/threonine-protein kinase [Source:EMBL;Acc:AEE32726.1]
CUFF.7920.2	AT4G10030	.	Col-0	upf3-1	11414.4	DOWN	2.73	hydrolase, alpha/beta fold family protein [Source:EMBL;Acc:AEE82831.1]
CUFF.10901.1	AT5G39360	EDL2	Col-0	upf3-1	11405.6	UP	5.4	EID1-like F-box protein 2 [Source:EMBL;Acc:AED94424.1]
CUFF.10416.5	AT5G20990	B73	upf1-5	upf3-1	11402.8	UP	3.54	Molybdopterin adenylyltransferase [Source:EMBL;Acc:AED92917.1]
CUFF.9791.9	AT5G08440	.	Col-0	upf3-1	11396	UP	2.92	uncharacterized protein [Source:EMBL;Acc:AED91301.1]
CUFF.5952.4	AT3G16840	RH13	Col-0	upf3-1	11375.8	UP	2.97	DEAD-box ATP-dependent RNA helicase 13 [Source:EMBL;Acc:AEE75872.1]
TCONS_00012498	XLOC_005639	AT1G30290	upf1-5	upf3-1	11373.3	DOWN	0.8
AT5G42690.1	AT5G42690	.	upf3-1	NMD2	11367.4	UP	2.14	uncharacterized protein [Source:EMBL;Acc:AED94850.1]
CUFF.6595.2	AT3G42170	.	upf1-5	NMD2	11364.6	DOWN	6.14	BED zinc finger and hAT dimerization domain-containing protein [Source:EMBL;Acc:AEE77728.1]
CUFF.11582.3	AT5G53760	MLO11	upf1-5	upf3-1	11357.6	UP	1.12	MLO-like protein 11 [Source:EMBL;Acc:AED96404.1]
CUFF.5090.2	AT2G46710	.	Col-0	NMD2	11347.3	DOWN	1.71	Rho GTPase activating protein with PAK-box/P21-Rho-binding domain [Source:EMBL;Acc:AEC10744.1]
TCONS_00006837	XLOC_003220	AT1G64250	Col-0	upf3-1	11342.1	UP	0.45
AT1G68920.3	AT1G68920	BHLH49	upf3-1	NMD2	11333.5	UP	4.68	transcription factor bHLH49 [Source:EMBL;Acc:AEE34863.1]
AT2G13130.1	AT2G13130	.	Col-0	NMD2	11327.6	UP	1.98	pseudogene.[Source:TAIR;Acc:AT2G13130]
AT5G07810.1	AT5G07810	.	Col-0	upf3-1	11327.1	UP	0.91	SNF2 and helicase domain-containing protein [Source:EMBL;Acc:AED91207.1]
CUFF.8454.2	AT4G20310	.	Col-0	NMD2	11323.7	UP	2.64	Peptidase M50 family protein [Source:EMBL;Acc:AEE84304.1]
CUFF.10872.1	AT5G38540	.	upf1-5	upf3-1	11322.1	DOWN	0.88	jacalin lectin family protein [Source:EMBL;Acc:AED94332.1]
CUFF.10872.2	AT5G38540	.	Col-0	upf3-1	11300.4	UP	5.15	jacalin lectin family protein [Source:EMBL;Acc:AED94332.1]
CUFF.6126.4	AT3G20130	CYP705A22	upf1-5	upf3-1	11299.9	UP	1.42	cytochrome P450, family 705, subfamily A, polypeptide 22 [Source:EMBL;Acc:AEE76338.1]
CUFF.7322.2	AT3G58810	MTPA2	Col-0	upf3-1	11287.6	UP	1.88	metal tolerance protein A2 [Source:EMBL;Acc:AEE79835.1]
CUFF.1164.1	AT1G24120	ARL1	upf3-1	NMD2	11279.6	DOWN	3.04	chaperone protein dnaJ 16 [Source:EMBL;Acc:AEE30480.1]
CUFF.3944.1	AT2G24690	.	Col-0	NMD2	11278.7	UP	2.6	Transcriptional factor B3 family protein [Source:EMBL;Acc:AEC07616.1]
AT4G35500.2	AT4G35500	.	upf3-1	NMD2	11271.3	DOWN	1.28	protein kinase family protein [Source:EMBL;Acc:AEE86522.1]
CUFF.2838.2	AT1G72940	.	upf1-5	upf3-1	11269.7	DOWN	1.88	Toll-Interleukin-Resistance domain-containing protein [Source:EMBL;Acc:AEE35394.1]
CUFF.8622.1	AT4G24270	EMB140	upf1-5	upf3-1	11264.9	UP	2.06	protein embryo defective 140 [Source:EMBL;Acc:AEE84882.1]
AT2G45500.2	AT2G45500	.	upf1-5	upf3-1	11263.7	DOWN	8.74	AAA-type ATPase-like protein [Source:EMBL;Acc:AEC10562.1]
AT5G10250.1	AT5G10250	DOT3	Col-0	upf1-5	11258	UP	1.48	Phototropic-responsive NPH3 family protein [Source:EMBL;Acc:AED91513.1]
AT1G64250.1	AT1G64250	.	Col-0	NMD2	11257.4	UP	0.22	transposable element gene.[Source:TAIR;Acc:AT1G64250]
AT5G16630.1	AT5G16630	ATRAD4	Col-0	upf1-5	11247	UP	2.21	xeroderma pigmentosum group C-complementing protein [Source:EMBL;Acc:AED92320.1]
CUFF.5472.8	AT3G06880	.	upf3-1	NMD2	11247	DOWN	3.27	transducin/WD-40 repeat-containing protein [Source:EMBL;Acc:AEE74472.1]
CUFF.10630.4	AT5G26180	.	upf3-1	NMD2	11239.2	UP	1.37	NOL1/NOP2/sun family protein [Source:EMBL;Acc:AED93534.1]
AT4G21580.2	AT4G21580	.	Col-0	upf3-1	11228.9	UP	6.55	putative NADPH quinone oxidoreductase [Source:EMBL;Acc:AEE84474.1]
CUFF.5018.2	AT2G45540	.	upf1-5	NMD2	11227.6	UP	4.09	beige-related and WD-40 repeat-containing protein [Source:EMBL;Acc:AEC10568.1]
CUFF.11227.3	AT5G46270	.	upf1-5	NMD2	11226.9	DOWN	2.04	Disease resistance protein (TIR-NBS-LRR class) family protein [Source:EMBL;Acc:AED95361.1]
CUFF.7037.1	AT3G53260	PAL2	Col-0	NMD2	11220.8	DOWN	8.24	phenylalanine ammonia-lyase 2 [Source:EMBL;Acc:AEE79055.1]
CUFF.9442.6	AT5G01470	.	upf1-5	upf3-1	11218.1	DOWN	3.27	S-adenosyl-L-methionine-dependent methyltransferase family protein [Source:EMBL;Acc:AED90350.1]
CUFF.3944.1	AT2G24690	.	Col-0	upf1-5	11215	UP	2.58	Transcriptional factor B3 family protein [Source:EMBL;Acc:AEC07616.1]
AT5G09740.2	AT5G09740	HAM2	upf1-5	NMD2	11214.5	UP	1.83	MYST-like histone acetyltransferase 2 [Source:EMBL;Acc:AED91440.1]
CUFF.10165.1	AT5G16180	CRS1	upf3-1	NMD2	11213.2	UP	1.19	ortholog of maize chloroplast splicing factor CRS1 [Source:EMBL;Acc:AED92258.1]
TCONS_00001242	XLOC_000479	AT1G10300	upf1-5	NMD2	11213.1	DOWN	0.86
AT3G09150.1	AT3G09150	HY2	Col-0	NMD2	11202.3	DOWN	2.51	phytochromobilin:ferredoxin oxidoreductase [Source:EMBL;Acc:AEE74729.1]
TCONS_00012603	XLOC_005692	AK-HSDH	upf1-5	upf3-1	11192	DOWN	6.15
CUFF.9574.1	AT5G04070	.	upf3-1	NMD2	11183.3	DOWN	1.09	Rossmann-fold NAD(P)-binding domain-containing protein [Source:EMBL;Acc:AED90693.1]
CUFF.1822.4	AT1G49040	SCD1	Col-0	NMD2	11168.2	UP	1.73	stomatal cytokinesis defective / SCD1 protein (SCD1) [Source:EMBL;Acc:AEE32386.1]
AT4G16330.2	AT4G16330	.	Col-0	upf1-5	11162.8	UP	4.22	oxidoreductase [Source:EMBL;Acc:AEE83731.1]
CUFF.5904.5	AT3G15880	WSIP2	upf1-5	upf3-1	11154.8	UP	2.04	Topless-related protein 4 [Source:EMBL;Acc:AEE75740.1]
CUFF.10233.4	AT5G17410	.	Col-0	upf1-5	11150	UP	2.39	Spc97 / Spc98 family of spindle pole body (SBP) component [Source:EMBL;Acc:AED92423.1]
AT1G52560.1	AT1G52560	HSP26.5	Col-0	upf1-5	11145.3	UP	1.27	HSP20-like chaperone [Source:EMBL;Acc:AEE32822.1]
CUFF.10867.2	AT5G38460	.	upf3-1	NMD2	11138.8	UP	2.31	alpha-1,3-glucosyltransferase [Source:EMBL;Acc:AED94320.1]
CUFF.1975.2	AT1G52410	TSA1	upf1-5	upf3-1	11137.2	UP	3.78	TSK-associating protein 1 [Source:EMBL;Acc:AEE32802.1]
CUFF.7326.3	AT3G58930	.	Col-0	NMD2	11122.4	UP	1.11	F-box/LRR-repeat protein [Source:EMBL;Acc:AEE79851.1]
CUFF.1619.2	AT1G35250	.	upf3-1	NMD2	11107	DOWN	4.85	thioesterase family protein [Source:EMBL;Acc:AEE31773.1]
CUFF.8242.2	AT4G16130	ARA1	Col-0	NMD2	11105.6	UP	1.05	arabinose kinase [Source:EMBL;Acc:AEE83696.1]
[truncated: 73,951 more rows]
